# Supplementary material for: A Second Look at the Association between Gender and Mortality on Antiretroviral Therapy
Source: PLoS One. 2015 Nov 12;10(11):e0142101. doi: 10.1371/journal.pone.0142101 (PMC4643042; doi:10.1371/journal.pone.0142101)
Supplement: S1 Appendix — (XLS) [file pone.0142101.s001.xls]

## Sheet: Data
Study Number	AGE_ENTR	female	DAT_INIT	IV_DRUG_USE	TUBERCULOSIS	TB1_DEBUT	TB1_FIN	TB2_DEBUT	TB2_FIN	WT_INIT	CD4_INIT	hem_init	DAT_DCD	LAST_VISIT	education	income	WHOstages	gr_regi_init2	status
1	39	0	2003-04-24	0	0					168	482			2009-12-31			Stage III	PI-containing regimen	Alive
2	37	0	2003-11-28	0	0					140	139	9.7		2005-10-27	No school or primary school	<$365	Stage IV	NNRTI-containing regimen	Transfer
3	36	1	2003-11-24	0	0					132	99	12.2		2009-12-31	No school or primary school	$365-$999	Stage III	NNRTI-containing regimen	Alive
4	40	1	2004-07-22	0	0					87	49	7.7	2004-08-20	2004-07-22	Some secondary school	<$365	Stage III	NNRTI-containing regimen	Deceased
5	24	1	2004-07-30	0	0					110	140	10.6		2009-12-31	Some secondary school	<$365	Stage I	NNRTI-containing regimen	Alive
6	40	0	2003-12-01	0	0					148	212	8.9		2004-11-03	Some secondary school	<$365	Stage III	NNRTI-containing regimen	Transfer
7	39	1	2004-02-17	0	0					115	126	10		2009-12-22	Some secondary school	$365-$999	Stage III	NNRTI-containing regimen	Alive
8	39	1	2004-01-07	0	0					93	84	9.2		2009-12-31	No school or primary school	<$365	Stage III	NNRTI-containing regimen	Alive
9	30	1	2005-02-16	0	0					110	173	8.6		2005-02-16	No school or primary school	<$365	Stage III	NNRTI-containing regimen	Lost to follow-up
10	32	0	2005-07-11	0	0					120	94	11.5		2009-12-31	Some secondary school	$365-$999	Stage III	NNRTI-containing regimen	Alive
11	48	1	2003-12-30	0	1	2004-03-18	2004-03-29				370		2004-03-29	2004-03-23	No school or primary school	$365-$999	Stage IV	NNRTI-containing regimen	Deceased
12	29	0	2003-12-26	0	0					130	51	10		2009-12-31	Some secondary school	<$365	Stage IV	NNRTI-containing regimen	Alive
13	35	1	2004-01-07	0	0						78		2004-03-15	2004-02-04	Some secondary school	<$365	Stage IV	NNRTI-containing regimen	Deceased
14	43	0	2003-12-05	0	0					130	84	9.2		2005-03-24	Some secondary school	$365-$999	Stage IV	NNRTI-containing regimen	Lost to follow-up
15	42	1	2005-10-20	0	0					83		7.3		2009-12-31	Some secondary school	$365-$999	Stage IV	NNRTI-containing regimen	Alive
16	49	0	2004-03-09	0	0					127	46	10.6		2009-12-31	No school or primary school	$365-$999	Stage IV	NNRTI-containing regimen	Alive
17	51	1	2003-12-29	0	0					92	73		2004-01-20	2004-01-16	Some secondary school	$365-$999	Stage IV	NNRTI-containing regimen	Deceased
18	51	0	2004-09-22	0	0						23	12.7		2009-12-31	Some secondary school	$365-$999	Stage III	NNRTI-containing regimen	Alive
19	44	0	2003-12-22	0	0					124	132	13		2009-12-31	No school or primary school	$365-$999	Stage III	NNRTI-containing regimen	Alive
20	39	1	2004-03-23	0	1	2004-04-02	2004-10-15			107	153	8.8		2009-11-04	No school or primary school	<$365	Stage IV	NNRTI-containing regimen	Alive
21	24	1	2004-01-14	0	0					88	73	12		2009-12-31	Some secondary school	<$365	Stage IV	NNRTI-containing regimen	Alive
22	36	0	2005-01-18	0	1	2005-01-02	2005-10-11			127	135	12		2005-10-04	No school or primary school	<$365	Stage III	NNRTI-containing regimen	Transfer
23	31	1	2007-04-17	0	0					80	121	8.2	2007-05-16	2007-04-26	No school or primary school	<$365	Stage IV	NNRTI-containing regimen	Deceased
24	38	1	2004-01-21	0	0					112	204	9.6		2009-12-31	No school or primary school	<$365	Stage IV	NNRTI-containing regimen	Alive
25	28	1	2005-01-21	0	0					151	1	9.5		2008-08-12	Some secondary school	<$365	Stage IV	NNRTI-containing regimen	Lost to follow-up
26	33	0	2003-11-10	0	0					134	10			2003-12-26	Some secondary school	<$365	Stage IV	NNRTI-containing regimen	Transfer
27	41	0	2003-11-05	0	0					165	90	13.2		2006-10-02	No school or primary school	$1000-$2999	Stage III	NNRTI-containing regimen	Transfer
28	37	0	2004-09-02	0	0					145	227	10.5		2009-12-31	No school or primary school	<$365	Stage III	NNRTI-containing regimen	Alive
29	41	0	2003-12-08	0	1	2004-03-18	2004-10-05			132	9	13		2009-12-31	Some secondary school	<$365	Stage III	NNRTI-containing regimen	Alive
30	13	0	2003-12-08	0	0					62	15	8.8		2009-07-14	No school or primary school	<$365	Stage IV	NNRTI-containing regimen	Alive
31	42	0	2005-02-11	0	0					119	122	10.3		2009-12-31	No school or primary school	$1000-$2999	Stage III	NNRTI-containing regimen	Alive
32	41	0	2007-11-28	0	0					191	155	10		2009-12-31	Some secondary school	>$3000	Stage III	NNRTI-containing regimen	Alive
33	40	1	2004-01-30	0	0					126	153			2009-12-31	No school or primary school	<$365	Stage III	NNRTI-containing regimen	Alive
34	46	1	2004-09-15	0	1	2006-02-22	2006-10-05			67	167	8.7	2007-12-01	2006-10-12	Some secondary school	<$365	Stage IV	NNRTI-containing regimen	Deceased
35	35	0	2003-12-22	0	1	2003-12-01	2004-06-23			112	15			2009-12-31	Some secondary school	$365-$999	Stage III	NNRTI-containing regimen	Alive
36	46	0	2004-01-16	0	0					109	241			2009-12-31	Some secondary school	$365-$999	Stage III	NNRTI-containing regimen	Alive
37	68	1	2008-11-04	0	0					87	54	8.2	2008-12-28	2008-11-25	No school or primary school	<$365	Stage III	NNRTI-containing regimen	Deceased
38	36	1	2003-12-26	0	0					129	285	11.4		2009-12-31	Some secondary school	<$365	Stage III	NNRTI-containing regimen	Alive
39	28	0	2004-10-28	0	0					124	69	9.7		2009-12-31	Some secondary school	$365-$999	Stage III	NNRTI-containing regimen	Alive
40	24	1	2003-12-22	0	1	2003-12-08	2004-06-14			102	131	9.9	2004-06-14	2004-01-23	Some secondary school	<$365	Stage IV	NNRTI-containing regimen	Deceased
41	22	1	2005-02-10	0	0					110	189	8.8		2009-12-31	Some secondary school	<$365	Stage III	NNRTI-containing regimen	Alive
42	46	1	2004-09-28	0	0					134	101	9.3	2009-12-30	2009-11-06	No school or primary school	<$365	Stage III	NNRTI-containing regimen	Deceased
43	15	0	2004-02-02	0	1	2005-05-09	2005-09-19			89	127	10.3		2005-06-17	Some secondary school	<$365	Stage IV	Other regimen	Lost to follow-up
44	45	1	2008-08-05	0	0					157	841	8.4		2009-12-31	No school or primary school	$365-$999	Stage I	NNRTI-containing regimen	Alive
45	40	1	2007-11-21	0	0					118		7.5		2009-12-31	No school or primary school	<$365	Stage III	NNRTI-containing regimen	Alive
46	41	0	2007-05-31	0	0					124	33	10.1		2009-12-31	No school or primary school	$1000-$2999	Stage III	NNRTI-containing regimen	Alive
47	40	1	2004-11-10	0	0					113	162	8.3		2009-12-31	No school or primary school	<$365	Stage IV	NNRTI-containing regimen	Alive
48	37	1	2004-03-15	0	0					108	139	11.2		2007-02-06	No school or primary school	$365-$999	Stage III	NNRTI-containing regimen	Transfer
49	40	1	2003-12-22	0	0					121	130	11.2		2009-12-31	Some secondary school	$365-$999	Stage III	NNRTI-containing regimen	Alive
50	48	1	2004-09-08	0	1	2008-03-18				102	198	9.4		2009-12-04	No school or primary school	$365-$999	Stage III	NNRTI-containing regimen	Alive
51	34	1	2004-12-09	0	0					122	21	9.9		2009-12-31	Some secondary school	$365-$999	Stage IV	NNRTI-containing regimen	Alive
52	44	0	2004-02-19	0	1	2003-12-03	2004-08-30			74	100	8.9		2009-12-31	No school or primary school	<$365	Stage IV	NNRTI-containing regimen	Alive
53	36	1	2003-12-30	0	0					98	219	9		2009-12-31	Some secondary school	<$365	Stage III	NNRTI-containing regimen	Alive
54	57	0	2007-10-24	0	0					122	175	7.3		2009-12-31	No school or primary school	<$365	Stage III	NNRTI-containing regimen	Alive
55	35	0	2003-12-22	0	0					135	22	8		2009-12-31	Some secondary school	<$365	Stage IV	NNRTI-containing regimen	Alive
56	27	0	2003-12-22	0	0					103	219		2005-09-21	2005-08-29	Some secondary school	$365-$999	Stage IV	NNRTI-containing regimen	Deceased
57	46	1	2004-03-19	0	1	2004-04-02	2004-10-29			110	139	9		2009-12-31	No school or primary school	$365-$999	Stage III	NNRTI-containing regimen	Alive
58	28	1	2003-12-19	0	0					119	102	9		2007-04-03	Some secondary school	$365-$999	Stage III	NNRTI-containing regimen	Transfer
59	39	1	2004-02-20	0	0					128	178	9.1		2009-12-31	No school or primary school	$365-$999	Stage IV	NNRTI-containing regimen	Alive
60	42	1	2004-05-29	0	0					158	158	12		2009-12-31	Some secondary school	$365-$999	Stage I	NNRTI-containing regimen	Alive
61	47	0	2008-10-31	0	0					143	234	10.3		2009-12-31	No school or primary school	$365-$999	Stage III	NNRTI-containing regimen	Alive
62	49	1	2004-01-27	0	0					78	130	6.1		2005-07-29	No school or primary school	<$365	Stage IV	NNRTI-containing regimen	Transfer
63	30	0	2004-06-11	0	1	2003-11-27				138		9		2009-12-31	Some secondary school	<$365	Stage III	NNRTI-containing regimen	Alive
64	33	0	2003-12-23	0	1	2003-11-21	2004-01-15			100			2004-01-15	2003-12-23	Some secondary school	<$365	Stage IV	NNRTI-containing regimen	Deceased
65	33	1	2004-04-22	0	0					140	108	11		2009-12-31	Some secondary school	<$365	Stage III	NNRTI-containing regimen	Alive
66	17	0	2003-11-28	0	0						29	14		2004-01-30	Some secondary school	<$365	Stage III	NNRTI-containing regimen	Lost to follow-up
67	44	0	2003-12-19	0	0					128		9.2		2009-12-31	Some secondary school	$365-$999	Stage IV	NNRTI-containing regimen	Alive
68	29	1	2004-03-23	0	0					116	23	9.3		2009-12-31	Some secondary school	$365-$999	Stage III	NNRTI-containing regimen	Alive
69	39	1	2003-11-24	0	0					98	82		2004-12-13	2004-12-08	Some secondary school	$365-$999	Stage IV	NNRTI-containing regimen	Deceased
70	54	0	2003-12-31	0	0					108	175	9		2009-12-31	Some secondary school	$365-$999	Stage IV	NNRTI-containing regimen	Alive
71	32	1	2004-03-11	0	1	2004-03-26	2004-05-20			62	168	8.5	2004-05-20	2004-03-29	Some secondary school	<$365	Stage I	NNRTI-containing regimen	Deceased
72	37	0	2004-11-03	0	0					176	192	12		2009-12-31	Some university	>$3000	Stage IV	NNRTI-containing regimen	Alive
73	53	0	2003-11-28	0	0					133	25		2005-10-15	2005-07-27	Some university	>$3000	Stage III	NNRTI-containing regimen	Deceased
74	20	1	2004-02-06	0	0					90	127	10.1		2008-03-04	Some secondary school	<$365	Stage III	NNRTI-containing regimen	Transfer
75	41	0	2004-03-19	0	0					225	180	13		2009-12-31	Some secondary school	$1000-$2999	Stage III	NNRTI-containing regimen	Alive
76	52	1	2008-10-27	0	1	2008-08-12	2009-04-14			127	131	8.2		2009-12-31	No school or primary school	<$365	Stage III	NNRTI-containing regimen	Alive
77	28	1	2004-10-21	0	0					83			2004-11-01	2004-10-27	Some secondary school	$365-$999	Stage IV	NNRTI-containing regimen	Deceased
78	41	0	2004-03-11	0	0					106	74	12		2009-12-31	Some secondary school	$365-$999	Stage IV	NNRTI-containing regimen	Alive
79	58	1	2004-02-04	0	0					110	15	10.2		2009-12-31	No school or primary school	<$365	Stage III	NNRTI-containing regimen	Alive
80	43	0	2004-05-03	0	0					152	92	12.2		2009-12-31	No school or primary school	$365-$999	Stage IV	NNRTI-containing regimen	Alive
81	47	0	2004-10-08	0	0					110	170	6.5	2005-06-20	2005-01-31	Some secondary school	$365-$999	Stage III	NNRTI-containing regimen	Deceased
82	28	1	2006-06-13	0	1	2006-03-03	2006-07-06			78	28	9	2006-07-07	2006-06-13	Some secondary school	$365-$999	Stage IV	NNRTI-containing regimen	Deceased
83	62	0	2003-12-08	0	0					143	146	7.6		2005-05-12	Some secondary school	>$3000	Stage I	NNRTI-containing regimen	Transfer
84	49	1	2004-04-05	0	0					101	47	9.4		2009-12-31	Some secondary school	$365-$999	Stage III	NNRTI-containing regimen	Alive
85	14	1	2004-06-04	0	0						281	10		2009-12-31	No school or primary school	<$365	Stage III	NNRTI-containing regimen	Alive
86	36	1	2003-12-19	0	0					110	197	11.4		2009-12-31	Some secondary school	<$365	Stage III	NNRTI-containing regimen	Alive
87	33	0	2004-05-20	0	1	2005-05-20	2006-01-20			169	188	9.7		2009-12-31	Some secondary school	<$365	Stage I	NNRTI-containing regimen	Alive
88	33	1	2004-06-09	0	0					165	155	11.9		2009-12-31	Some secondary school	<$365	Stage III	NNRTI-containing regimen	Alive
89	43	1	2003-12-19	0	1	2003-12-05	2004-07-15			91	15	7.8		2009-12-31	No school or primary school	<$365	Stage III	NNRTI-containing regimen	Alive
90	26	0	2003-12-19	0	0					129	204			2009-12-31	No school or primary school	<$365	Stage III	NNRTI-containing regimen	Alive
91	37	1	2004-03-11	0	0					96	197	11.2		2009-12-08	No school or primary school	<$365	Stage IV	NNRTI-containing regimen	Alive
92	33	1	2004-07-22	0	0					118	89	10.5		2009-12-31	No school or primary school	<$365	Stage III	NNRTI-containing regimen	Alive
93	32	1	2004-11-10	0	0					101	42	11.4		2009-12-31	No school or primary school	<$365	Stage III	NNRTI-containing regimen	Alive
94	44	1	2004-01-09	0	0					60		8.7	2004-07-06	2004-04-30	No school or primary school	<$365	Stage IV	NNRTI-containing regimen	Deceased
95	39	0	2006-01-18	0	0					148	158	11.9		2009-12-31	Some secondary school	$365-$999	Stage III	NNRTI-containing regimen	Alive
96	34	1	2004-01-09	0	1	2005-09-22	2006-04-07			99		9.7		2009-12-31	Some secondary school	<$365	Stage IV	NNRTI-containing regimen	Alive
97	30	1	2004-02-11	0	0					106	200	9.4		2009-12-31	No school or primary school	<$365	Stage IV	NNRTI-containing regimen	Alive
98	32	0	2008-12-05	0	0					130	337	10.9		2009-12-31	Some secondary school	$365-$999	Stage III	NNRTI-containing regimen	Alive
99	38	0	2003-12-03	0	0					100			2004-01-13	2003-12-18	Some secondary school	$365-$999	Stage IV	NNRTI-containing regimen	Deceased
100	31	1	2004-02-18	0	1	2004-03-19	2005-03-22			92				2005-03-08	Some secondary school	<$365	Stage III	NNRTI-containing regimen	Transfer
101	46	0	2003-12-26	0	0					105	29	8.4		2007-02-22	No school or primary school	<$365	Stage IV	NNRTI-containing regimen	Transfer
102	39	1	2004-06-01	0	0					116	223	10.9		2009-12-31	Some secondary school	$365-$999	Stage III	NNRTI-containing regimen	Alive
103	39	0	2004-05-24	0	1	2004-03-17	2004-09-23			123	72	6		2009-12-31	No school or primary school	$365-$999	Stage IV	NNRTI-containing regimen	Alive
104	52	0	2005-02-02	0	0					157	115	11.1		2009-12-31	No school or primary school	<$365	Stage III	NNRTI-containing regimen	Alive
105	32	1	2003-12-29	0	0					94	109	8.8		2009-12-31	No school or primary school	<$365	Stage IV	NNRTI-containing regimen	Alive
106	31	1	2004-05-06	0	1	2004-05-21	2004-07-22			86	98	6.5		2004-12-10	Some secondary school	<$365	Stage I	NNRTI-containing regimen	Lost to follow-up
107	55	0	2004-09-13	0	0					174	20	10.9		2009-12-31	No school or primary school	$365-$999	Stage III	NNRTI-containing regimen	Alive
108	38	0	2003-12-10	0	0					181	124		2006-07-13	2006-02-17	Some university	$1000-$2999	Stage IV	NNRTI-containing regimen	Deceased
109	40	1	2004-02-11	0	0					105	2	7.9		2009-12-31	No school or primary school	<$365	Stage IV	NNRTI-containing regimen	Alive
110	33	1	2004-02-04	0	0					117	193	11.1		2009-12-31	No school or primary school	$365-$999	Stage III	NNRTI-containing regimen	Alive
111	25	1	2007-05-04	0	0					104	38	8.1	2007-12-28	2007-10-08	No school or primary school	<$365	Stage III	NNRTI-containing regimen	Deceased
112	38	0	2004-05-28	0	0					100	241	9.5		2009-12-31	Some secondary school	$365-$999	Stage III	NNRTI-containing regimen	Alive
113	36	0	2003-12-10	0	0					140	453	13.2		2009-12-31	Some secondary school	$365-$999	Stage III	NNRTI-containing regimen	Alive
114	24	1	2004-03-23	0	0					175	181	10.3		2009-12-31	No school or primary school	<$365	Stage I	NNRTI-containing regimen	Alive
115	47	1	2004-01-16	0	0						234	8.7	2006-07-19	2006-07-07	Some secondary school	<$365	Stage IV	NNRTI-containing regimen	Deceased
116	36	0	2004-01-08	0	0					124	95	13.9		2009-12-31	No school or primary school	<$365	Stage IV	NNRTI-containing regimen	Alive
117	51	0	2006-03-17	0	0						279	10.1		2009-12-31	Some secondary school	$365-$999	Stage IV	NNRTI-containing regimen	Alive
118	49	0	2004-06-21	0	0					140	468	12.4		2004-08-11	Some secondary school	<$365	Stage IV	NNRTI-containing regimen	Lost to follow-up
119	39	0	2004-10-07	0	0					118	21	9.5		2009-12-31	Some secondary school	$1000-$2999	Stage IV	NNRTI-containing regimen	Alive
120	36	1	2004-05-19	0	0					108	36	9.9		2009-12-31	No school or primary school	$365-$999	Stage III	NNRTI-containing regimen	Alive
121	38	0	2004-03-15	0	0					85	2	10.3	2004-03-21	2004-03-15	Some secondary school	<$365	Stage IV	NNRTI-containing regimen	Deceased
122	27	1	2004-11-15	0	0					124	33	8.2		2009-12-31	Some secondary school	<$365	Stage III	NNRTI-containing regimen	Alive
123	34	1	2004-04-27	0	0					120	37	10		2009-12-31	No school or primary school	<$365	Stage IV	NNRTI-containing regimen	Alive
124	28	1	2005-01-13	0	1	2004-10-26	2005-06-16			81	45	7.9	2008-10-17	2008-09-16	Some secondary school	<$365	Stage IV	NNRTI-containing regimen	Deceased
125	41	1	2004-08-24	0	0					146	82	12.2		2009-12-31	Some secondary school	$365-$999	Stage IV	NNRTI-containing regimen	Alive
126	29	1	2004-01-20	0	0					90	128	10.8		2009-12-31	Some secondary school	<$365	Stage IV	PI-containing regimen	Alive
127	43	1	2004-03-25	0	0					148	220	10.1		2009-12-31	Some secondary school	$365-$999	Stage IV	NNRTI-containing regimen	Alive
128	23	0	2004-01-12	0	1	2004-01-26	2005-06-19			112	36		2005-06-19	2004-01-26	Some secondary school	<$365	Stage IV	NNRTI-containing regimen	Deceased
129	30	1	2004-11-25	0	0					111	171	10.1		2009-12-31	No school or primary school	<$365	Stage III	NNRTI-containing regimen	Alive
130	35	0	2004-01-29	0	0					127	39	7.6		2009-12-31	Some secondary school	$365-$999	Stage IV	NNRTI-containing regimen	Alive
131	40	0	2003-12-23	0	0					155			2004-06-15	2004-05-20	Some university	$365-$999	Stage III	NNRTI-containing regimen	Deceased
132	47	1	2004-03-17	0	0					131	33	9.9		2005-09-02	Some secondary school	<$365	Stage III	NNRTI-containing regimen	Transfer
133	65	1	2004-03-16	0	0					103	239	11.2		2009-12-31	Some secondary school	<$365	Stage IV	NNRTI-containing regimen	Alive
134	35	1	2004-05-14	0	0					132	38	9.6		2009-12-31	No school or primary school	<$365	Stage III	NNRTI-containing regimen	Alive
135	42	1	2004-10-14	0	0					99	29	8.8		2009-12-31	Some secondary school	<$365	Stage III	NNRTI-containing regimen	Alive
136	26	1	2004-06-08	0	0					116	29	11.5		2009-12-31	No school or primary school	<$365	Stage IV	NNRTI-containing regimen	Alive
137	45	1	2008-03-17	0	0					79	130	9.7		2009-12-31	No school or primary school	$365-$999	Stage III	NNRTI-containing regimen	Alive
138	25	0	2004-10-21	0	0					126	4	12.4		2009-11-13	Some secondary school	<$365	Stage IV	NNRTI-containing regimen	Alive
139	40	0	2004-05-24	0	1	2004-07-13	2005-02-22			123	2	8.6	2007-06-06	2005-10-04	Some secondary school	<$365	Stage III	NNRTI-containing regimen	Deceased
140	34	1	2004-02-06	0	0					86	103	11.2		2009-12-31	No school or primary school	<$365	Stage IV	NNRTI-containing regimen	Alive
141	58	1	2004-04-23	0	0					98	12	11.6	2004-08-19	2004-08-13	No school or primary school	<$365	Stage IV	NNRTI-containing regimen	Deceased
142	46	1	2004-03-09	0	0					88	116	9.1		2005-12-27	No school or primary school	<$365	Stage IV	NNRTI-containing regimen	Transfer
143	34	1	2004-04-21	0	0					125	36	8.4		2009-12-31	Some secondary school	$1000-$2999	Stage IV	NNRTI-containing regimen	Alive
144	42	0	2004-07-14	0	0					107	59	10.5		2009-12-31	Some secondary school	$365-$999	Stage IV	NNRTI-containing regimen	Alive
145	34	0	2004-03-09	0	0					128	47	12.5		2009-12-31	No school or primary school	$365-$999	Stage IV	NNRTI-containing regimen	Alive
146	50	1	2004-08-26	0	0					114	191	9.5		2009-09-04	No school or primary school	<$365	Stage III	NNRTI-containing regimen	Alive
147	63	1	2004-02-02	0	0					78	72	10.3	2004-03-17	2004-03-05	No school or primary school	<$365	Stage III	NNRTI-containing regimen	Deceased
148	30	0	2004-10-05	0	0					104	170	12.7		2009-12-31	No school or primary school	<$365	Stage III	NNRTI-containing regimen	Alive
149	57	1	2004-08-19	0	0					118				2009-12-31	No school or primary school	<$365	Stage III	NNRTI-containing regimen	Alive
150	37	0	2004-03-29	0	0					158	86	12		2007-08-21	No school or primary school	$365-$999	Stage IV	NNRTI-containing regimen	Transfer
151	40	0	2004-12-06	0	0					158	49	10.6		2009-07-09	No school or primary school	<$365	Stage IV	NNRTI-containing regimen	Alive
152	38	1	2008-10-15	0	0					155	235	11.6		2008-10-29	No school or primary school	<$365	Stage I	NNRTI-containing regimen	Lost to follow-up
153	45	0	2004-04-06	0	0					130	21	10.7		2009-12-31	No school or primary school	<$365	Stage IV	NNRTI-containing regimen	Alive
154	33	1	2006-11-29	0	0					111	180	8.7		2009-12-31	Some secondary school	$365-$999	Stage III	NNRTI-containing regimen	Alive
155	48	0	2004-02-27	0	0					120	241	9		2009-12-31	Some secondary school	<$365	Stage III	NNRTI-containing regimen	Alive
156	31	1	2004-04-22	0	0					98	18	12.5		2009-12-31	No school or primary school	<$365	Stage IV	NNRTI-containing regimen	Alive
157	42	1	2004-03-17	0	0					126	65		2004-04-07	2004-03-31	Some secondary school	$365-$999	Stage IV	NNRTI-containing regimen	Deceased
158	33	0	2005-02-11	0	0					116	273	11.5		2009-12-31	No school or primary school	$365-$999	Stage I	NNRTI-containing regimen	Alive
159	45	1	2008-12-01	0	0					72	87	10.5	2009-01-12	2008-12-01	No school or primary school	$365-$999	Stage IV	NNRTI-containing regimen	Deceased
160	46	0	2008-01-03	0	0					150	48	13.6		2009-12-31	Some secondary school	$1000-$2999	Stage III	NNRTI-containing regimen	Alive
161	38	1	2004-04-13	0	1	2009-04-08	2009-10-06			102	152		2009-10-06	2009-09-18	Some secondary school	<$365	Stage IV	NNRTI-containing regimen	Deceased
162	38	0	2005-05-27	0	0					97	3		2005-10-02	2005-09-27	Some secondary school	$365-$999	Stage IV	NNRTI-containing regimen	Deceased
163	31	1	2004-07-16	0	1	2004-05-05	2004-12-07			84	62	9.2		2009-12-31	Some secondary school	$365-$999	Stage IV	NNRTI-containing regimen	Alive
164	50	1	2008-06-16	0	0					91	137	9.8		2009-12-31	No school or primary school	<$365	Stage III	NNRTI-containing regimen	Alive
165	89	0	2004-12-15	0	0					96	9	9.7		2006-04-11	Some secondary school	<$365	Stage III	PI-containing regimen	Transfer
166	31	1	2005-05-30	0	0					125	1	11.3		2009-12-31	No school or primary school	$365-$999	Stage III	NNRTI-containing regimen	Alive
167	34	1	2005-09-22	0	0					119	146	10.1		2009-12-31	No school or primary school	<$365	Stage III	NNRTI-containing regimen	Alive
168	42	0	2004-10-11	0	0					183		14		2009-12-31	Some secondary school	$365-$999	Stage III	NNRTI-containing regimen	Alive
169	39	0	2004-02-04	0	0						1		2004-02-15	2004-02-04	No school or primary school	<$365	Stage IV	NNRTI-containing regimen	Deceased
170	24	1	2004-01-27	0	0					89	43		2004-02-03	2004-01-27	Some secondary school	<$365	Stage IV	NNRTI-containing regimen	Deceased
171	36	0	2004-04-20	0	0					154	19	12.4		2009-12-31	Some university	$365-$999	Stage IV	NNRTI-containing regimen	Alive
172	31	0	2004-05-07	0	1	2006-03-17	2006-09-20			125	66	11.1		2009-12-31	No school or primary school	$365-$999	Stage IV	NNRTI-containing regimen	Alive
173	54	0	2004-08-31	0	0					105	149	8.9		2009-12-31	No school or primary school	<$365	Stage III	NNRTI-containing regimen	Alive
174	40	1	2004-01-20	0	0					112				2005-03-10	No school or primary school	<$365	Stage III	NNRTI-containing regimen	Transfer
175	48	1	2005-02-16	0	0					106		8.1	2005-06-18	2005-05-24	No school or primary school	<$365	Stage III	NNRTI-containing regimen	Deceased
176	21	1	2007-04-04	0	0					151	121			2009-12-31	Some secondary school	<$365	Stage III	NNRTI-containing regimen	Alive
177	47	0	2004-04-07	0	0					84	13		2004-04-22	2004-04-21	No school or primary school	$365-$999	Stage IV	NNRTI-containing regimen	Deceased
178	32	1	2004-02-13	0	0					140	25	8.2		2009-12-31	Some secondary school	<$365	Stage III	NNRTI-containing regimen	Alive
179	33	1	2008-09-08	0	0					106	102	7.8		2008-10-01	Some secondary school	<$365	Stage III	NNRTI-containing regimen	Transfer
180	35	1	2006-04-07	0	0					126	118	10.3		2009-12-31	No school or primary school	<$365	Stage IV	NNRTI-containing regimen	Alive
181	36	0	2004-07-06	0	0					137	146	7.6		2005-12-06	No school or primary school	<$365	Stage IV	NNRTI-containing regimen	Lost to follow-up
182	39	0	2005-01-05	0	0					126	50	11.9		2009-12-31	Some secondary school	<$365	Stage IV	NNRTI-containing regimen	Alive
183	48	0	2004-03-30	0	0					140	55	8.8	2006-07-20	2006-07-11	Some secondary school	$365-$999	Stage III	NNRTI-containing regimen	Deceased
184	46	0	2004-08-11	0	0					116	201	13.5		2009-12-31	No school or primary school	$365-$999	Stage III	NNRTI-containing regimen	Alive
185	26	1	2004-10-25	0	0					93	116	10.8		2009-12-31	No school or primary school	<$365	Stage III	NNRTI-containing regimen	Alive
186	56	0	2004-03-22	0	0					132	41	9.7		2009-12-31	No school or primary school	<$365	Stage III	NNRTI-containing regimen	Alive
187	51	0	2004-04-14	0	0					124	27	12	2006-07-23	2006-07-07	Some secondary school	$365-$999	Stage III	NNRTI-containing regimen	Deceased
188	29	1	2004-02-18	0	0					117	41		2004-06-07	2004-05-11	Some secondary school	$365-$999	Stage IV	NNRTI-containing regimen	Deceased
189	31	0	2004-01-26	0	0					124	270	8.6		2009-12-31	Some university	$365-$999	Stage III	NNRTI-containing regimen	Alive
190	21	1	2005-09-20	0	0					96	17	7		2005-09-27	No school or primary school	<$365	Stage IV	PI-containing regimen	Lost to follow-up
191	33	1	2004-01-27	0	0									2009-12-31	Some university	$1000-$2999	Stage I	NNRTI-containing regimen	Alive
192	36	0	2004-04-20	0	0					108	204	10.3		2006-07-19	Some secondary school	<$365	Stage IV	NNRTI-containing regimen	Transfer
193	33	1	2004-01-27	0	0									2009-12-31	Some university	$1000-$2999	Stage III	NNRTI-containing regimen	Alive
194	39	1	2004-02-13	0	1	2004-01-30	2004-10-04			80	48	8.2	2006-11-29	2006-09-07	No school or primary school	<$365	Stage IV	NNRTI-containing regimen	Deceased
195	33	0	2004-03-10	0	1	2004-02-06	2004-08-19			126	32	8	2006-08-23	2005-01-05	Some secondary school	$365-$999	Stage IV	NNRTI-containing regimen	Deceased
196	14	0	2004-07-28	0	0					59	426	9.7	2008-10-30	2008-10-30	No school or primary school	<$365	Stage IV	NNRTI-containing regimen	Deceased
197	32	1	2004-08-09	0	0					119	31	11		2009-12-31	Some secondary school	<$365	Stage IV	NNRTI-containing regimen	Alive
198	43	1	2004-10-25	0	0					105		9.5		2009-12-31	Some secondary school	<$365	Stage III	NNRTI-containing regimen	Alive
199	57	0	2004-05-03	0	0						60			2004-05-03	No school or primary school	$365-$999	Stage III	NNRTI-containing regimen	Transfer
200	54	1	2004-07-30	0	0						18	10		2009-12-31	No school or primary school	<$365	Stage IV	NNRTI-containing regimen	Alive
201	55	0	2004-02-17	0	0					140	53	10.8		2007-09-10	No school or primary school	$365-$999	Stage IV	NNRTI-containing regimen	Transfer
202	51	0	2004-09-29	0	0					138	100	12.9		2009-12-31	Some university	>$3000	Stage III	NNRTI-containing regimen	Alive
203	43	1	2008-05-21	0	0					124	211	9.2	2009-04-29	2009-04-22	No school or primary school	<$365	Stage III	NNRTI-containing regimen	Deceased
204	38	1	2004-04-29	0	0					76	15	9.4		2009-12-31	No school or primary school	<$365	Stage IV	NNRTI-containing regimen	Alive
205	24	1	2008-01-11	0	0					117	170	11		2009-12-31	Some secondary school	<$365	Stage III	NNRTI-containing regimen	Alive
206	36	1	2004-05-05	0	0					141	215	9.2		2004-11-15	No school or primary school	<$365	Stage I	NNRTI-containing regimen	Lost to follow-up
207	29	1	2004-04-07	0	0					100	7	9.1		2009-12-31	Some secondary school	<$365	Stage III	NNRTI-containing regimen	Alive
208	33	1	2004-02-10	0	0					102	8	9.2		2008-12-23	No school or primary school	<$365	Stage III	NNRTI-containing regimen	Transfer
209	46	1	2004-07-26	0	0					87	229	9.8		2006-05-02	No school or primary school	<$365	Stage IV	NNRTI-containing regimen	Transfer
210	36	0	2005-01-07	0	1	2004-10-21	2005-04-26			120	299	11.9		2009-12-31	Some secondary school	<$365	Stage III	NNRTI-containing regimen	Alive
211	66	1	2004-05-20	0	0					153	107	11.1		2006-12-11	No school or primary school	<$365	Stage IV	NNRTI-containing regimen	Lost to follow-up
212	28	0	2004-10-07	0	0					145	9	12.9		2004-12-17	No school or primary school	<$365	Stage III	NNRTI-containing regimen	Transfer
213	39	1	2004-10-07	0	0					108	98	10.5		2009-12-31	No school or primary school	<$365	Stage III	NNRTI-containing regimen	Alive
214	19	1	2004-04-29	0	0					100	58	8.8		2007-08-06	Some secondary school	<$365	Stage IV	NNRTI-containing regimen	Lost to follow-up
215	49	1	2004-07-22	0	0					115	194	6.6		2009-12-31	No school or primary school	<$365	Stage IV	NNRTI-containing regimen	Alive
216	34	1	2004-11-08	0	0					111	187	9.5		2009-12-31	No school or primary school	<$365	Stage III	NNRTI-containing regimen	Alive
217	30	0	2007-08-06	0	0					129	179	13.3		2009-12-31	Some secondary school	>$3000	Stage III	PI-containing regimen	Alive
218	29	0	2004-11-16	0	0					141	125	12.9		2009-12-31	Some secondary school	$365-$999	Stage III	NNRTI-containing regimen	Alive
219	67	0	2004-02-13	0	0					147	95	15.9	2008-09-10	2008-05-08	Some secondary school	<$365	Stage III	NNRTI-containing regimen	Deceased
220	27	1	2004-08-11	0	0					98	63	8.8	2007-02-28	2004-12-10	Some secondary school	$365-$999	Stage IV	NNRTI-containing regimen	Deceased
221	26	0	2004-06-29	0	0					130		13.9		2007-04-03	No school or primary school	<$365	Stage III	NNRTI-containing regimen	Transfer
222	43	1	2004-04-27	0	0					144		10.8		2008-07-11	Some secondary school	<$365	Stage III	NNRTI-containing regimen	Transfer
223	42	0	2004-10-28	0	0					115	210	11.8		2009-12-31	Some secondary school	<$365	Stage III	NNRTI-containing regimen	Alive
224	38	1	2006-06-19	0	1	2006-03-15	2006-09-22			150	59			2009-08-19	No school or primary school	<$365	Stage IV	NNRTI-containing regimen	Alive
225	47	1	2004-09-24	0	0					107	11	9.8	2004-10-20	2004-10-08	No school or primary school	$365-$999	Stage III	NNRTI-containing regimen	Deceased
226	34	0	2004-12-23	0	0					149	26	10.9		2009-12-31	Some secondary school		Stage IV	NNRTI-containing regimen	Alive
227	33	1	2004-08-02	0	0					113	114	7.3		2009-12-31	No school or primary school	<$365	Stage I	NNRTI-containing regimen	Alive
228	23	0	2004-04-05	0	0					95	44			2009-12-31	Some secondary school	<$365	Stage III	NNRTI-containing regimen	Alive
229	58	1	2004-03-30	0	0					75	51	7	2006-08-20	2006-05-29	No school or primary school	<$365	Stage III	NNRTI-containing regimen	Deceased
230	52	0	2007-11-15	0	0					109		11.7		2009-12-31	No school or primary school	<$365	Stage III	NNRTI-containing regimen	Alive
231	19	1	2008-01-23	0	0					157		10.3		2009-03-30	Some secondary school	<$365	Stage I	NNRTI-containing regimen	Lost to follow-up
232	31	0	2005-05-13	0	0					133	64	8.1		2009-12-31	No school or primary school	<$365	Stage III	NNRTI-containing regimen	Alive
233	41	0	2004-03-08	0	0					185	79	10.4		2009-12-31	Some university	<$365	Stage IV	NNRTI-containing regimen	Alive
234	41	1	2006-04-06	0	0					138	86	9.7		2009-12-31	No school or primary school	<$365	Stage III	NNRTI-containing regimen	Alive
235	35	0	2004-05-21	0	0					150	78	7.7		2009-12-31	Some secondary school	$365-$999	Stage IV	NNRTI-containing regimen	Alive
236	63	0	2004-03-22	0	0					128	69	8.8	2008-05-09	2008-05-13	No school or primary school	$365-$999	Stage III	NNRTI-containing regimen	Deceased
237	30	0	2004-04-23	0	0					126	108	8.6		2009-12-31	Some secondary school	$1000-$2999	Stage IV	NNRTI-containing regimen	Alive
238	33	0	2004-05-17	0	0					129	28	9.1		2009-12-31	No school or primary school	$365-$999	Stage IV	NNRTI-containing regimen	Alive
239	56	0	2004-07-30	0	0					167	45	10.4		2007-10-16	No school or primary school	$365-$999	Stage IV	NNRTI-containing regimen	Lost to follow-up
240	57	1	2004-04-23	0	0					85	29			2004-04-23	No school or primary school	<$365	Stage IV	NNRTI-containing regimen	Transfer
241	38	1	2005-02-10	0	0					146	259	10.3		2009-12-31	No school or primary school	<$365	Stage III	NNRTI-containing regimen	Alive
242	49	0	2004-08-20	0	0					134	231	13.7		2009-12-31	Some university	$365-$999	Stage III	NNRTI-containing regimen	Alive
243	51	1	2004-09-01	0	1	2004-12-13				158	41	7.6		2009-12-31		<$365	Stage III	NNRTI-containing regimen	Alive
244	41	0	2003-02-27	0	0					96	146	9.3		2009-12-31			Stage III	Other regimen	Alive
245	37	1	2007-08-09	0	0					113	178	9		2009-12-31	No school or primary school	$365-$999	Stage III	PI-containing regimen	Alive
246	28	1	2003-05-29	0	0					86	219	10.4		2009-12-31	No school or primary school	<$365	Stage III	NNRTI-containing regimen	Alive
247	27	1	2004-06-09	0	0					64	22		2004-07-20	2004-07-02	No school or primary school	<$365	Stage IV	NNRTI-containing regimen	Deceased
248	33	1	2006-07-20	0	0					104	175	8.5		2009-11-27	Some secondary school	$365-$999	Stage IV	NNRTI-containing regimen	Alive
249	36	1	2004-11-15	0	0					103	229	10		2005-06-21	No school or primary school	<$365	Stage III	NNRTI-containing regimen	Transfer
250	34	1	2007-12-19	0	0					116	102	8.9		2009-12-31	No school or primary school	<$365	Stage III	NNRTI-containing regimen	Alive
251	44	1	2004-07-09	0	0					108	55	10.9		2009-12-31	Some secondary school	<$365	Stage IV	NNRTI-containing regimen	Alive
252	41	1	2004-05-03	0	0					186	280	11.9		2009-12-31	Some secondary school	<$365	Stage III	NNRTI-containing regimen	Alive
253	42	1	2005-01-07	0	0					122	94	9.8		2009-12-31	No school or primary school	<$365	Stage III	NNRTI-containing regimen	Alive
254	23	1	2004-07-14	0	0					101	39	9.2	2007-02-16	2007-02-07	Some secondary school	<$365	Stage IV	NNRTI-containing regimen	Deceased
255	41	1	2004-04-22	0	0					100	43	8.9		2009-12-31	No school or primary school	<$365	Stage IV	NNRTI-containing regimen	Alive
256	39	1	2006-02-24	0	0						123	8.2	2006-08-04	2006-07-24	Some secondary school	$365-$999	Stage III	NNRTI-containing regimen	Deceased
257	36	1	2004-05-26	0	0					99	135	8.8		2009-07-17	Some secondary school	<$365	Stage III	NNRTI-containing regimen	Alive
258	29	1	2004-04-22	0	0					115	42	5.8		2009-12-31	Some secondary school	<$365	Stage I	NNRTI-containing regimen	Alive
259	46	0	2007-03-30	0	0					148	189	4		2009-12-31	Some secondary school	<$365	Stage III	NNRTI-containing regimen	Alive
260	35	1	2004-07-30	0	0					115	6	11	2007-05-25	2007-03-12	Some secondary school	$365-$999	Stage IV	NNRTI-containing regimen	Deceased
261	45	1	2004-04-14	0	0					110	1	8.9		2009-12-31	No school or primary school	<$365	Stage IV	NNRTI-containing regimen	Alive
262	27	0	2005-01-13	0	0					151	11	12.5		2009-12-31	Some secondary school	$365-$999	Stage III	NNRTI-containing regimen	Alive
263	47	1	2004-06-09	0	1	2004-08-03	2005-05-10			106	277	9.1		2009-12-31	Some secondary school	$365-$999	Stage IV	NNRTI-containing regimen	Alive
264	15	0	2004-04-14	0	1	2004-06-11	2005-07-11			47	570	9	2005-07-11	2005-06-15	Some secondary school	<$365	Stage IV	Other regimen	Deceased
265	48	1	2007-05-28	0	0					124	186	11.6		2009-12-31	Some secondary school	<$365	Stage III	NNRTI-containing regimen	Alive
266	34	1	2004-07-26	0	0					89	29	9.2		2009-12-31	Some secondary school	$365-$999	Stage IV	NNRTI-containing regimen	Alive
267	47	1	2007-07-16	0	0					102	136	12		2009-12-31	No school or primary school	<$365	Stage III	NNRTI-containing regimen	Alive
268	47	0	2004-09-15	0	0					132	304	11.8		2009-12-31	Some secondary school	<$365	Stage III	NNRTI-containing regimen	Alive
269	23	1	2007-09-10	0	0					194	134	11.7		2009-12-31	Some secondary school	<$365	Stage III	PI-containing regimen	Alive
270	41	1	2006-06-20	0	0					144	176	13.9		2009-12-31		<$365	Stage IV	NNRTI-containing regimen	Alive
271	28	1	2004-09-22	0	0					88	173	9.6		2004-09-29	No school or primary school	<$365	Stage III	NNRTI-containing regimen	Lost to follow-up
272	47	1	2004-04-19	0	0					101	336	11.5		2007-05-08	Some secondary school	<$365	Stage IV	NNRTI-containing regimen	Lost to follow-up
273	21	1	2004-08-02	0	0					134	83	10.4		2009-12-31	Some secondary school	<$365	Stage III	NNRTI-containing regimen	Alive
274	32	1	2004-11-11	0	0					128	14	9.4		2009-12-31	No school or primary school	<$365	Stage IV	NNRTI-containing regimen	Alive
275	31	0	2004-05-20	0	0					131	172	10.1	2004-08-20	2004-05-20	No school or primary school	$365-$999	Stage III	NNRTI-containing regimen	Deceased
276	50	0	2007-01-26	0	0					122	45	11.8		2009-12-31	No school or primary school	<$365	Stage IV	NNRTI-containing regimen	Alive
277	32	0	2004-04-28	0	0					97	7	11.5		2004-12-27	No school or primary school	<$365	Stage IV	NNRTI-containing regimen	Transfer
278	33	1	2004-04-29	0	0					130	35	8.7	2006-01-21	2005-12-19	No school or primary school	<$365	Stage IV	NNRTI-containing regimen	Deceased
279	49	0	2004-05-06	0	0					106	94	9.2	2008-03-28	2006-02-23	No school or primary school	<$365	Stage IV	NNRTI-containing regimen	Deceased
280	36	1	2004-12-16	0	0					102	9	6.2		2009-12-31	Some secondary school	$365-$999	Stage IV	NNRTI-containing regimen	Alive
281	41	1	2004-04-28	0	1	2004-06-03	2004-12-07			217	181	8.7		2009-12-31	Some secondary school	$365-$999	Stage IV	NNRTI-containing regimen	Alive
282	59	0	2004-10-06	0	0					136	233	10.6		2009-12-31	Some secondary school	<$365	Stage III	NNRTI-containing regimen	Alive
283	41	0	2005-01-19	0	0					140	54	12.4	2005-08-17	2005-08-17	Some secondary school	$365-$999	Stage III	NNRTI-containing regimen	Deceased
284	48	0	2006-06-26	0	0					130	157	12.5	2008-06-16	2008-05-21	No school or primary school	$365-$999	Stage IV	NNRTI-containing regimen	Deceased
285	25	1	2004-05-03	0	0					172	2	9.7		2009-08-14	No school or primary school	<$365	Stage IV	NNRTI-containing regimen	Transfer
286	36	1	2008-08-14	0	0					122	98	10.7		2009-12-31	No school or primary school	<$365	Stage I	NNRTI-containing regimen	Alive
287	41	0	2004-06-24	0	0					107	410	8.9		2009-12-31	Some secondary school	<$365	Stage IV	NNRTI-containing regimen	Alive
288	54	1	2004-04-28	0	0					143	15	11		2009-12-31		$365-$999	Stage IV	NNRTI-containing regimen	Alive
289	41	0	2004-05-10	0	0					153	58	9.3		2009-12-31	No school or primary school	<$365	Stage IV	NNRTI-containing regimen	Alive
290	47	0	2004-09-20	0	1	2004-04-23	2004-11-05			111	30	10.8		2009-12-31	Some secondary school	$365-$999	Stage IV	NNRTI-containing regimen	Alive
291	35	1	2004-05-19	0	0					90	54	8.1		2009-12-31	Some secondary school	$365-$999	Stage IV	NNRTI-containing regimen	Alive
292	31	1	2007-05-31	0	0					115	46	9.6		2007-06-29	Some secondary school	$365-$999	Stage III	NNRTI-containing regimen	Transfer
293	29	0	2004-05-21	0	1	2004-05-21	2004-12-03			108	7	9.9		2009-12-31	No school or primary school	$365-$999	Stage IV	NNRTI-containing regimen	Alive
294	34	0	2004-09-21	0	0					136	35	11.9	2004-10-23	2004-09-21	Some secondary school	<$365	Stage III	NNRTI-containing regimen	Deceased
295	36	0	2004-04-29	0	0					144	74	11.6		2005-06-28	Some secondary school	<$365	Stage IV	NNRTI-containing regimen	Transfer
296	50	1	2008-06-02	0	0					126	232	10.4		2009-12-31	No school or primary school	$365-$999	Stage III	NNRTI-containing regimen	Alive
297	29	0	2004-11-24	0	0					133	72	11.8		2009-12-31	Some secondary school	$365-$999	Stage III	NNRTI-containing regimen	Alive
298	45	0	2006-03-17	0	0						125	11		2009-12-31	Some secondary school	$365-$999	Stage IV	NNRTI-containing regimen	Alive
299	36	1	2007-12-20	0	0					94		11.8		2009-12-31	Some secondary school	<$365	Stage III	NNRTI-containing regimen	Alive
300	47	0	2004-05-27	0	0					117	131	9.6		2009-12-31	No school or primary school	<$365	Stage IV	NNRTI-containing regimen	Alive
301	39	1	2004-04-20	0	0					82	63			2006-05-10	No school or primary school	<$365	Stage IV	NNRTI-containing regimen	Transfer
302	42	0	2004-05-13	0	0					84	6	10.5	2004-06-28	2004-06-15	Some secondary school	$1000-$2999	Stage IV	NNRTI-containing regimen	Deceased
303	33	1	2004-04-23	0	1	2007-07-05	2008-04-15			94	35	10.6		2009-12-31	Some university	$365-$999	Stage IV	NNRTI-containing regimen	Alive
304	30	1	2008-09-04	0	0					108	199	9.8		2009-04-30	No school or primary school	<$365	Stage III	NNRTI-containing regimen	Lost to follow-up
305	29	0	2004-05-06	0	0					93	1	10.3	2004-05-07	2004-05-06	Some secondary school	$365-$999	Stage I	NNRTI-containing regimen	Deceased
306	46	0	2004-05-27	0	0					105	33	11		2009-12-31	No school or primary school	$365-$999	Stage IV	NNRTI-containing regimen	Alive
307	30	1	2004-10-28	0	1	2004-05-19	2004-11-29			120	60	11		2009-12-31	No school or primary school	<$365	Stage III	NNRTI-containing regimen	Alive
308	24	1	2004-04-29	0	0					93	116	10.9		2006-11-17	Some secondary school	<$365	Stage IV	NNRTI-containing regimen	Lost to follow-up
309	47	1	2004-05-05	0	1	2004-05-05	2004-05-31			86	3		2004-08-06	2004-05-25	No school or primary school	<$365	Stage IV	NNRTI-containing regimen	Deceased
310	38	1	2005-01-28	0	0					119	44	12.6		2009-12-31	Some secondary school	$365-$999	Stage I	NNRTI-containing regimen	Alive
311	42	0	2005-02-02	0	0					126	170	10.5		2009-12-31	Some secondary school	<$365	Stage IV	NNRTI-containing regimen	Alive
312	13	0	2004-06-08	0	1	2007-08-31	2008-04-30			75	151		2008-08-08	2008-07-14	No school or primary school	<$365	Stage IV	NNRTI-containing regimen	Deceased
313	40	1	2004-07-22	0	0					117	3	10.6		2005-09-28	Some secondary school	<$365	Stage III	NNRTI-containing regimen	Lost to follow-up
314	26	1	2004-07-30	0	0					96	133	8.9		2007-09-03	No school or primary school	<$365	Stage III	NNRTI-containing regimen	Lost to follow-up
315	38	0	2004-12-06	0	0					98	29	11.1	2005-01-24	2004-12-20	Some secondary school	<$365	Stage IV	NNRTI-containing regimen	Deceased
316	38	1	2004-05-12	0	1	2004-05-26	2004-12-02			110	26	6.6		2009-12-31	Some secondary school	<$365	Stage IV	NNRTI-containing regimen	Alive
317	56	0	2004-05-20	0	0					84	114	10.5		2009-12-31	Some secondary school	$365-$999	Stage IV	NNRTI-containing regimen	Alive
318	27	0	2004-05-24	0	1	2004-06-07	2004-12-26			137	20	6.6	2004-12-19	2004-12-13	Some secondary school	<$365	Stage IV	NNRTI-containing regimen	Deceased
319	31	0	2004-06-22	0	0					151	169	14.6		2009-12-31	Some secondary school	$365-$999	Stage IV	NNRTI-containing regimen	Alive
320	46	0	2004-11-15	0	1	2004-06-09	2005-01-12			124	6	10.8	2008-07-13	2008-05-12		$365-$999	Stage IV	NNRTI-containing regimen	Deceased
321	43	0	2004-10-06	0	1	2004-10-06	2005-04-20			170	17	10.8		2009-12-31	No school or primary school	<$365	Stage IV	NNRTI-containing regimen	Alive
322	39	1	2004-05-20	0	1	2004-05-28	2005-02-18			128	28	10.5		2009-12-31	Some secondary school	<$365	Stage I	NNRTI-containing regimen	Alive
323	36	1	2005-01-25	0	0					133	144	10.4		2009-12-31	No school or primary school	<$365	Stage III	NNRTI-containing regimen	Alive
324	44	0	2004-08-24	0	0					148	63	9.5		2009-12-31	No school or primary school	$1000-$2999	Stage III	NNRTI-containing regimen	Alive
325	33	1	2003-09-19	0	0					93	228			2003-10-27	No school or primary school	<$365	Stage III	NNRTI-containing regimen	Lost to follow-up
326	24	0	2004-06-23	0	0					144	197	11.9		2009-12-31	Some secondary school	<$365	Stage IV	NNRTI-containing regimen	Alive
327	46	1	2004-11-12	0	0					91	82	8.6		2009-12-31	Some secondary school	<$365	Stage III	NNRTI-containing regimen	Alive
328	39	1	2008-04-02	0	0					96	190	10.7		2009-12-31	No school or primary school	$365-$999	Stage III	NNRTI-containing regimen	Alive
329	35	1	2004-09-23	0	0					113	3	10.1		2009-12-31	Some secondary school	<$365	Stage IV	NNRTI-containing regimen	Alive
330	32	0	2004-12-30	0	1	2004-10-22	2005-05-06			82	346	11		2009-12-31	No school or primary school	<$365	Stage IV	NNRTI-containing regimen	Alive
331	40	1	2004-06-03	0	0					70	5	7.7	2004-07-08	2004-07-02	No school or primary school	<$365	Stage IV	NNRTI-containing regimen	Deceased
332	40	1	2004-05-17	0	0						113			2004-07-21	Some secondary school	$365-$999	Stage I	NNRTI-containing regimen	Lost to follow-up
333	34	0	2004-05-11	0	0						1		2004-05-28	2004-05-26	Some university	<$365	Stage IV	NNRTI-containing regimen	Deceased
334	36	1	2004-09-22	0	1	2004-06-30	2005-03-29			80	27	10.6		2009-12-31	Some secondary school	<$365	Stage IV	NNRTI-containing regimen	Alive
335	29	1	2004-08-13	0	0					98	2	10.8		2009-12-31	No school or primary school	<$365	Stage IV	NNRTI-containing regimen	Alive
336	38	0	2004-09-14	0	1	2004-06-01	2005-03-04			135		9		2009-12-31	No school or primary school	<$365	Stage IV	NNRTI-containing regimen	Alive
337	47	1	2005-07-12	0	1	2005-01-04	2005-10-12			73	5	10.4	2005-10-12	2005-07-19	No school or primary school	<$365	Stage IV	NNRTI-containing regimen	Deceased
338	39	0	2004-12-27	0	1	2004-10-29	2005-05-31			120	24	9.6	2005-06-07	2005-05-11	No school or primary school	<$365	Stage IV	NNRTI-containing regimen	Deceased
339	33	0	2004-06-02	0	0					107	37	9.3		2009-12-31	Some secondary school	<$365	Stage IV	NNRTI-containing regimen	Alive
340	40	0	2007-12-03	0	0					117	191	15.9		2009-12-31	No school or primary school	$365-$999	Stage III	NNRTI-containing regimen	Alive
341	33	1	2008-08-07	0	0					104	90	8.3	2008-09-01	2008-08-18	No school or primary school	<$365	Stage III	NNRTI-containing regimen	Deceased
342	34	0	2004-10-27	0	0					96	15	6.1		2004-11-08	Some secondary school	$365-$999	Stage IV	NNRTI-containing regimen	Lost to follow-up
343	49	1	2004-11-25	0	0					98	33	8.6	2005-02-23	2004-12-30	Some secondary school	<$365	Stage III	NNRTI-containing regimen	Deceased
344	33	0	2004-12-20	0	0						1	11.2	2005-01-18	2005-01-07	No school or primary school	$365-$999	Stage IV	NNRTI-containing regimen	Deceased
345	38	0	2004-09-13	0	0					177	126	11.6		2009-12-31	Some secondary school	$365-$999	Stage III	NNRTI-containing regimen	Alive
346	38	0	2006-12-08	0	0					138	157	9.4		2009-12-31	Some secondary school	$365-$999	Stage III	NNRTI-containing regimen	Alive
347	39	0	2004-11-10	0	0					144	49	11.8		2009-12-31	No school or primary school	$365-$999	Stage III	NNRTI-containing regimen	Alive
348	33	1	2004-05-14	0	0					97	1	8.8		2004-06-11	Some secondary school	<$365	Stage IV	NNRTI-containing regimen	Transfer
349	30	1	2004-06-01	0	0					123	157	9.4		2009-12-31	Some secondary school	<$365	Stage III	NNRTI-containing regimen	Alive
350	25	0	2004-11-10	0	0					87	3		2005-07-18	2005-03-22	Some secondary school	$365-$999	Stage IV	NNRTI-containing regimen	Deceased
351	32	1	2005-05-10	0	0					118	215	9.4		2009-12-31			Stage IV	NNRTI-containing regimen	Alive
352	44	0	2004-06-16	0	0					155	95	13.8		2009-12-31	No school or primary school	$1000-$2999	Stage IV	NNRTI-containing regimen	Alive
353	38	0	2005-01-13	0	0					145	6	11.7		2009-12-31	No school or primary school	$365-$999	Stage IV	NNRTI-containing regimen	Alive
354	42	1	2005-05-11	0	1	2005-03-09	2005-11-10			82	8	9.3		2009-12-31	No school or primary school	<$365	Stage IV	NNRTI-containing regimen	Alive
355	42	0	2004-08-13	0	0					147	74	7.8		2009-12-31	Some university	<$365	Stage III	NNRTI-containing regimen	Alive
356	24	1	2004-07-15	0	0					68	81	9.9		2009-11-16	No school or primary school	<$365	Stage IV	NNRTI-containing regimen	Alive
357	47	1	2004-12-10	0	0					121	122	9.7		2005-06-22	Some secondary school	<$365	Stage III	NNRTI-containing regimen	Transfer
358	80	0	2004-11-08	0	0					117	267	11.2	2006-11-26	2006-11-10	No school or primary school	<$365	Stage III	NNRTI-containing regimen	Deceased
359	52	0	2004-05-12	0	0						682			2009-09-25	Some university	$365-$999	Stage III	NNRTI-containing regimen	Alive
360	34	0	2004-08-04	0	0					125	141	11.4		2005-12-15	Some secondary school	<$365	Stage III	NNRTI-containing regimen	Lost to follow-up
361	41	1	2005-01-04	0	0					111	191	8.9		2009-12-31	Some secondary school	<$365	Stage III	NNRTI-containing regimen	Alive
362	49	1	2004-07-26	0	0					107	236	12		2009-12-31	No school or primary school	<$365	Stage IV	NNRTI-containing regimen	Alive
363	46	0	2004-12-09	0	0					134	155	12		2009-12-31	No school or primary school	$1000-$2999	Stage III	NNRTI-containing regimen	Alive
364	32	0	2004-06-03	0	0					146	48	12.4		2006-12-20	Some university	$365-$999	Stage IV	NNRTI-containing regimen	Transfer
365	48	0	2004-11-12	0	0					114	13	10.3		2009-12-31	No school or primary school	<$365	Stage IV	NNRTI-containing regimen	Alive
366	30	1	2004-06-03	0	0					98	19	11.2	2004-07-03	2004-06-23	Some secondary school	<$365	Stage IV	NNRTI-containing regimen	Deceased
367	41	1	2004-06-01	0	1	2004-06-11	2004-12-27			160	60	8.7		2009-12-31	Some secondary school	<$365	Stage III	NNRTI-containing regimen	Alive
368	43	0	2004-08-06	0	1	2004-09-17	2005-06-08			140	20	11.2		2009-12-31	Some secondary school	$365-$999	Stage III	NNRTI-containing regimen	Alive
369	42	0	2006-10-23	0	0					119	124	12.1		2007-04-12	Some secondary school	<$365	Stage III	NNRTI-containing regimen	Lost to follow-up
370	19	1	2004-07-21	0	1	2009-04-08	2009-08-10				452	7.2		2009-07-09	No school or primary school	<$365	Stage I	NNRTI-containing regimen	Alive
371	37	1	2007-09-28	0	0					136	173	12.3		2009-12-31	Some secondary school	$365-$999	Stage III	PI-containing regimen	Alive
372	54	0	2004-05-26	0	0					115	65	9.8		2009-12-31	No school or primary school	<$365	Stage IV	NNRTI-containing regimen	Alive
373	31	0	2004-06-25	0	0					160	847	15.3		2009-12-31	Some secondary school	$365-$999	Stage IV	NNRTI-containing regimen	Alive
374	39	0	2004-09-06	0	1	2004-05-11	2005-02-02			109	57	10.5		2009-12-31	Some secondary school	<$365	Stage III	NNRTI-containing regimen	Alive
375	43	0	2008-12-17	0	0					131	260	12.9		2009-12-31	Some secondary school	<$365	Stage I	NNRTI-containing regimen	Alive
376	47	1	2005-02-02	0	0					137	16	8.7		2009-12-31	No school or primary school	<$365	Stage III	NNRTI-containing regimen	Alive
377	43	1	2004-06-07	0	0						49	3.4	2004-06-12	2004-06-07	No school or primary school	$365-$999	Stage IV	NNRTI-containing regimen	Deceased
378	62	1	2004-07-20	0	0					109	38	8.2	2008-09-29	2008-09-09	No school or primary school	<$365	Stage III	NNRTI-containing regimen	Deceased
379	33	0	2004-06-01	0	0					84		8.5		2009-12-31	Some secondary school	<$365	Stage IV	NNRTI-containing regimen	Alive
380	52	1	2004-07-27	0	0					124	8	9.7		2005-03-04	No school or primary school	<$365	Stage III	NNRTI-containing regimen	Lost to follow-up
381	37	1	2007-09-20	0	0					128	177	12.6		2009-12-31	Some secondary school	<$365	Stage III	NNRTI-containing regimen	Alive
382	38	0	2005-05-30	0	0					76	39	9	2005-07-01	2005-05-30	No school or primary school	<$365	Stage IV	NNRTI-containing regimen	Deceased
383	29	0	2005-01-26	0	1	2007-02-23	2007-05-17			140	273			2009-12-31	Some secondary school	<$365	Stage III	NNRTI-containing regimen	Alive
384	34	1	2004-06-07	0	0							10.4		2007-08-06		<$365	Stage III	NNRTI-containing regimen	Lost to follow-up
385	28	1	2004-08-19	0	0					150	227	5.6		2009-12-31	No school or primary school	$365-$999	Stage I	NNRTI-containing regimen	Alive
386	30	0	2004-06-30	0	0					125	254	5.5		2009-12-31	Some secondary school	<$365	Stage III	NNRTI-containing regimen	Alive
387	30	0	2004-08-16	0	0					106	30	10.3		2009-12-31	Some secondary school	<$365	Stage IV	NNRTI-containing regimen	Alive
388	38	0	2004-11-12	0	0					118	105	7.3		2009-12-31	No school or primary school	<$365	Stage IV	NNRTI-containing regimen	Alive
389	38	0	2004-06-28	0	0					137	251	10.1	2009-01-21	2008-12-29	Some secondary school	$365-$999	Stage III	NNRTI-containing regimen	Deceased
390	34	0	2006-06-30	0	0					156	13	13.3		2009-12-31	Some university	$365-$999	Stage IV	NNRTI-containing regimen	Alive
391	27	1	2007-06-29	0	0					102	191	7.8		2007-11-30	No school or primary school	<$365	Stage III	NNRTI-containing regimen	Lost to follow-up
392	49	0	2004-07-19	0	0					133	30	9.3		2005-12-15	No school or primary school	<$365	Stage IV	NNRTI-containing regimen	Transfer
393	48	0	2004-06-08	0	0					158		11.2		2006-09-20	Some secondary school	<$365	Stage IV	NNRTI-containing regimen	Lost to follow-up
394	47	1	2004-10-19	0	1	2004-06-29	2005-04-04			74	36	12.1		2009-12-31	No school or primary school	<$365	Stage III	NNRTI-containing regimen	Alive
395	48	1	2004-06-14	0	0					176	168	8.8		2009-12-31	No school or primary school	$365-$999	Stage IV	NNRTI-containing regimen	Alive
396	47	1	2007-02-07	0	0					120	130	10.6		2008-04-23	No school or primary school	<$365	Stage III	NNRTI-containing regimen	Transfer
397	48	1	2008-01-17	0	0					101	221	10.8		2009-12-31	No school or primary school	<$365	Stage III	NNRTI-containing regimen	Alive
398	31	0	2004-06-04	0	0						11			2004-06-11	Some university	<$365	Stage III	NNRTI-containing regimen	Transfer
399	47	1	2004-06-23	0	0					101	15	12.1		2009-12-31	Some secondary school	<$365	Stage IV	NNRTI-containing regimen	Alive
400	38	0	2007-07-05	0	0					112	161	12.2		2009-12-31	No school or primary school	$365-$999	Stage III	NNRTI-containing regimen	Alive
401	32	0	2005-09-07	0	0					91		10.5	2005-10-17	2005-10-06	Some secondary school	$365-$999	Stage IV	NNRTI-containing regimen	Deceased
402	40	0	2008-03-14	0	0					187	168	13.6		2009-12-31	No school or primary school	$1000-$2999	Stage III	NNRTI-containing regimen	Alive
403	45	0	2004-06-29	0	1	2004-06-14	2005-01-07			102		9.2		2009-12-31	Some secondary school	$1000-$2999	Stage IV	NNRTI-containing regimen	Alive
404	53	0	2004-07-13	0	0					138	22	11.5		2009-12-31	Some secondary school	<$365	Stage III	NNRTI-containing regimen	Alive
405	48	0	2004-08-26	0	1	2004-12-09	2005-08-04			130	169	11.6	2006-03-26	2006-02-21	Some secondary school	$365-$999	Stage III	NNRTI-containing regimen	Deceased
406	30	0	2004-07-01	0	0					131		6.9		2007-02-22	No school or primary school	<$365	Stage IV	NNRTI-containing regimen	Lost to follow-up
407	40	0	2004-10-18	0	0					123		11.5		2005-12-15	No school or primary school	<$365	Stage IV	NNRTI-containing regimen	Transfer
408	29	1	2005-08-11	0	0					111	17	8.9		2009-01-07	No school or primary school	<$365	Stage IV	NNRTI-containing regimen	Lost to follow-up
409	28	1	2004-10-28	0	0					91	17	9.8		2009-12-31	No school or primary school	<$365	Stage I	NNRTI-containing regimen	Alive
410	37	0	2004-08-27	0	0					143	2	9.6		2009-12-31	No school or primary school	<$365	Stage IV	NNRTI-containing regimen	Alive
411	13	1	2004-09-14	0	0					56		9.3		2009-12-31	No school or primary school	<$365	Stage IV	NNRTI-containing regimen	Alive
412	48	1	2004-09-03	0	0					122	161	9.9		2009-12-31	No school or primary school	<$365	Stage III	NNRTI-containing regimen	Alive
413	41	0	2005-03-10	0	0					187	3	13.5		2009-12-31	No school or primary school	$365-$999	Stage III	NNRTI-containing regimen	Alive
414	43	0	2004-11-25	0	0					115	176	11.5		2009-12-31	Some secondary school	$365-$999	Stage III	NNRTI-containing regimen	Alive
415	44	1	2004-07-23	0	0					127	16	8.4	2005-01-01	2004-11-26	Some secondary school	$365-$999	Stage IV	NNRTI-containing regimen	Deceased
416	45	0	2004-06-25	0	0					91			2004-06-30	2004-06-25	No school or primary school	<$365	Stage IV	NNRTI-containing regimen	Deceased
417	27	0	2004-11-29	0	0					117	100	10.9		2009-12-31	No school or primary school	<$365	Stage IV	NNRTI-containing regimen	Alive
418	44	0	2004-07-27	0	0					121	8	9	2004-10-24	2004-10-13	Some secondary school	<$365	Stage IV	NNRTI-containing regimen	Deceased
419	50	1	2004-10-15	0	0					130	263	9.6		2009-12-31	Some secondary school	<$365	Stage III	NNRTI-containing regimen	Alive
420	38	1	2004-10-27	0	0					133	11	11.2		2009-12-31	Some secondary school	$365-$999	Stage III	NNRTI-containing regimen	Alive
421	46	0	2004-12-17	0	0					122	53			2005-08-16	No school or primary school	<$365	Stage III	NNRTI-containing regimen	Transfer
422	36	0	2004-08-04	0	0					84	5	8.4		2008-05-05	Some secondary school	<$365	Stage IV	NNRTI-containing regimen	Transfer
423	13	0	2004-07-27	0	0					47	7	8.4	2006-04-13	2005-03-22	No school or primary school	<$365	Stage IV	NNRTI-containing regimen	Deceased
424	36	1	2004-06-22	0	0					64			2004-07-27	2004-07-16	Some secondary school	<$365	Stage IV	NNRTI-containing regimen	Deceased
425	25	1	2007-11-23	0	1	2008-02-12	2008-10-12			110	24	9		2009-12-31	No school or primary school	<$365	Stage III	NNRTI-containing regimen	Alive
426	36	0	2006-03-24	0	0						259	11.2		2009-12-31	Some secondary school	$365-$999	Stage III	NNRTI-containing regimen	Alive
427	28	0	2004-07-28	0	0					94	4	8.2		2004-10-19	No school or primary school	<$365	Stage IV	NNRTI-containing regimen	Lost to follow-up
428	57	1	2006-12-22	0	0					105	175	10.1		2009-12-31	No school or primary school	<$365	Stage III	NNRTI-containing regimen	Alive
429	54	0	2004-10-06	0	0					128	197	11.2		2009-12-31	Some secondary school	<$365	Stage IV	NNRTI-containing regimen	Alive
430	40	0	2005-06-29	0	0					120	5	13.6		2009-12-31	No school or primary school	$365-$999	Stage III	NNRTI-containing regimen	Alive
431	28	1	2004-07-12	0	0					111	45	10.4		2006-10-05	No school or primary school	<$365	Stage IV	NNRTI-containing regimen	Transfer
432	34	1	2006-03-17	0	0					101	31	9		2009-12-31	No school or primary school	<$365	Stage IV	NNRTI-containing regimen	Alive
433	31	1	2005-03-09	0	0						207	10.8		2005-07-14	Some secondary school	$365-$999	Stage III	NNRTI-containing regimen	Lost to follow-up
434	41	1	2004-07-21	0	0					100	123	10.4		2009-12-31	Some secondary school	<$365	Stage IV	NNRTI-containing regimen	Alive
435	27	0	2004-07-28	0	0					73		10.7		2004-12-10	Some secondary school	$365-$999	Stage IV	NNRTI-containing regimen	Lost to follow-up
436	46	1	2004-09-15	0	0					117	190	10.5		2009-12-31	No school or primary school	<$365	Stage III	NNRTI-containing regimen	Alive
437	32	1	2004-11-23	0	0					128	167	11.9		2009-12-31	Some secondary school	<$365	Stage III	NNRTI-containing regimen	Alive
438	38	1	2004-11-19	0	0					107		8.5		2004-12-08	Some secondary school	<$365	Stage IV	NNRTI-containing regimen	Transfer
439	45	0	2005-03-14	0	0					122	49	13.3		2009-12-31	No school or primary school	$365-$999	Stage IV	NNRTI-containing regimen	Alive
440	33	1	2004-12-09	0	1	2004-07-06	2005-01-14			117	28	9.3		2009-12-31	Some secondary school	<$365	Stage IV	NNRTI-containing regimen	Alive
441	31	1	2004-08-04	0	0					123	28	8.9		2005-02-16	No school or primary school	<$365	Stage IV	NNRTI-containing regimen	Transfer
442	53	1	2004-07-27	0	0					102	40	8.4		2009-12-31	No school or primary school	<$365	Stage IV	NNRTI-containing regimen	Alive
443	45	1	2005-01-14	0	0					108	15	11.6		2009-12-31	No school or primary school	<$365	Stage III	NNRTI-containing regimen	Alive
444	34	1	2004-08-10	0	0					126	234	8.7		2009-12-31	Some secondary school	$365-$999	Stage III	NNRTI-containing regimen	Alive
445	54	1	2004-07-12	0	0						1		2004-08-02	2004-07-29	No school or primary school	<$365	Stage IV	NNRTI-containing regimen	Deceased
446	34	1	2003-02-27	0	0					125	73	9.2		2009-12-31	No school or primary school	<$365	Stage IV	Other regimen	Alive
447	33	1	2004-08-11	0	1	2004-08-25	2004-09-08			116	5	11.2		2007-10-22	Some secondary school	<$365	Stage III	NNRTI-containing regimen	Transfer
448	45	0	2004-08-20	0	0					113	32	7.7		2009-12-31	No school or primary school	$365-$999	Stage III	NNRTI-containing regimen	Alive
449	42	0	2004-07-07	0	1	2004-08-10	2004-12-21				86		2004-12-21	2004-10-28	Some secondary school	<$365	Stage IV	PI-containing regimen	Deceased
450	54	1	2005-02-15	0	0					107	75	10.7		2009-12-29	No school or primary school	<$365	Stage I	NNRTI-containing regimen	Alive
451	55	1	2004-07-14	0	0					144	80	12.4		2009-12-31	No school or primary school	<$365	Stage III	NNRTI-containing regimen	Alive
452	21	1	2004-08-02	0	0					123	35	10.6		2004-08-30	Some secondary school	$365-$999	Stage III	NNRTI-containing regimen	Transfer
453	37	1	2005-02-04	0	0					112	260	9.8		2005-03-11	Some secondary school	$365-$999	Stage III	NNRTI-containing regimen	Transfer
454	36	0	2004-08-11	0	0						20	10		2004-08-11	No school or primary school	<$365	Stage IV	NNRTI-containing regimen	Lost to follow-up
455	27	1	2007-12-18	0	0					197	211			2009-12-31	Some secondary school	<$365	Stage I	NNRTI-containing regimen	Alive
456	40	1	2004-08-26	0	0					132	133	9.8		2009-12-31	Some secondary school	<$365	Stage III	NNRTI-containing regimen	Alive
457	30	1	2004-08-25	0	0					141	176	11.4		2006-08-25	Some university	<$365	Stage III	NNRTI-containing regimen	Lost to follow-up
458	39	0	2004-09-01	0	0					139	89	12.5		2009-12-31	Some secondary school	$365-$999	Stage III	NNRTI-containing regimen	Alive
459	32	0	2004-09-15	0	0					133	254	11.7		2009-12-07	Some secondary school	<$365	Stage I	NNRTI-containing regimen	Alive
460	25	1	2008-01-24	0	0					127		10.2		2009-12-31	No school or primary school	<$365	Stage I	NNRTI-containing regimen	Alive
461	28	0	2004-10-18	0	1	2004-07-26	2005-02-11			108	198	11.1		2009-12-31	No school or primary school	<$365	Stage III	NNRTI-containing regimen	Alive
462	42	1	2004-09-14	0	0					99	39	10.1		2009-12-31	Some secondary school	$365-$999	Stage III	NNRTI-containing regimen	Alive
463	35	1	2004-12-02	0	0					118	137	11.2		2009-12-31	No school or primary school	<$365	Stage III	NNRTI-containing regimen	Alive
464	48	1	2008-07-10	0	0					171	201			2009-12-31	No school or primary school	<$365	Stage III	NNRTI-containing regimen	Alive
465	39	1	2004-08-09	0	0					110	46	7.3		2009-12-31	No school or primary school	<$365	Stage IV	NNRTI-containing regimen	Alive
466	21	1	2007-02-12	0	0					148	109	11.1		2009-12-31	No school or primary school	<$365	Stage IV	NNRTI-containing regimen	Alive
467	25	1	2004-10-06	0	0					82	3	9.3		2004-10-20	No school or primary school	<$365	Stage IV	NNRTI-containing regimen	Transfer
468	34	1	2004-10-28	0	0					80	342	8.5	2008-01-15	2008-01-15	No school or primary school	<$365	Stage IV	NNRTI-containing regimen	Deceased
469	32	0	2004-08-06	0	0					114	126	8.4		2009-12-31	No school or primary school	$365-$999	Stage IV	NNRTI-containing regimen	Alive
470	27	1	2007-09-11	0	0					148	69	12.4		2009-12-31	Some secondary school	<$365	Stage I	NNRTI-containing regimen	Alive
471	41	1	2004-09-09	0	0					135	7	8.5		2007-08-07	Some secondary school	$365-$999	Stage III	NNRTI-containing regimen	Lost to follow-up
472	25	1	2006-04-17	0	0					99	181	10.1		2009-12-31	No school or primary school	<$365	Stage III	NNRTI-containing regimen	Alive
473	28	0	2005-02-14	0	0					122	242	14.2		2009-12-31	Some secondary school	$1000-$2999	Stage III	NNRTI-containing regimen	Alive
474	58	1	2004-08-26	0	0					110	116	9.4		2009-12-31	No school or primary school	<$365	Stage IV	NNRTI-containing regimen	Alive
475	42	1	2004-10-13	0	0					114	188	7.9		2009-12-31	No school or primary school	<$365	Stage III	NNRTI-containing regimen	Alive
476	27	0	2004-07-27	0	0					87		8.7		2005-02-25	No school or primary school	$1000-$2999	Stage III	NNRTI-containing regimen	Transfer
477	53	1	2004-07-27	0	0					120		8.7		2004-12-10	No school or primary school	<$365	Stage III	NNRTI-containing regimen	Transfer
478	40	1	2004-07-27	0	0					87		10.5	2004-11-03	2004-08-24	No school or primary school	<$365	Stage III	NNRTI-containing regimen	Deceased
479	44	0	2004-07-27	0	0					137		8.5		2004-12-10	No school or primary school	<$365	Stage IV	NNRTI-containing regimen	Transfer
480	39	0	2004-07-27	0	0					122		10.6		2005-09-28	No school or primary school	<$365	Stage III	NNRTI-containing regimen	Transfer
481	46	0	2004-07-27	0	0					138		9.5		2005-02-23	No school or primary school	<$365	Stage IV	NNRTI-containing regimen	Transfer
482	43	1	2004-08-13	0	0					118	85	8.1		2005-02-10	Some secondary school	<$365	Stage IV	NNRTI-containing regimen	Transfer
483	29	0	2007-11-08	0	0					112	162	11.9		2009-12-31	Some secondary school	$365-$999	Stage III	NNRTI-containing regimen	Alive
484	25	1	2004-11-10	0	0					130	177	10.7		2007-10-26	Some secondary school	<$365	Stage III	NNRTI-containing regimen	Lost to follow-up
485	45	0	2006-03-20	0	1	2008-12-02	2009-08-28			126	64	11		2009-12-31	Some secondary school	<$365	Stage III	NNRTI-containing regimen	Alive
486	40	0	2006-03-16	0	1	2008-03-05	2008-06-18				54	12.4		2009-12-31	Some university	$1000-$2999	Stage IV	NNRTI-containing regimen	Alive
487	31	1	2008-09-24	0	0					121	166	10		2009-12-31	No school or primary school	<$365	Stage III	NNRTI-containing regimen	Alive
488	28	1	2004-08-13	0	0					178	778	10.8		2009-12-31	Some secondary school	<$365	Stage I	NNRTI-containing regimen	Alive
489	32	0	2005-02-14	0	0					113			2005-02-15	2005-02-14	Some secondary school	<$365	Stage IV	NNRTI-containing regimen	Deceased
490	56	1	2006-04-03	0	0					126	109	11.6		2009-12-31	No school or primary school	<$365	Stage IV	NNRTI-containing regimen	Alive
491	35	1	2008-06-27	0	1	2008-01-30	2008-07-31			136	126	9.5		2009-12-31	Some secondary school	$1000-$2999	Stage IV	NNRTI-containing regimen	Alive
492	47	0	2004-10-13	0	0					108	200	11.1		2009-12-31	No school or primary school	$365-$999	Stage IV	NNRTI-containing regimen	Alive
493	49	1	2004-11-10	0	0					104	213	7.9		2009-12-31	Some secondary school	<$365	Stage IV	NNRTI-containing regimen	Alive
494	26	1	2004-08-16	0	0					120	116	8.6		2004-09-30	No school or primary school	<$365	Stage I	NNRTI-containing regimen	Lost to follow-up
495	21	0	2004-11-19	0	0					140	258	13.2		2009-02-09	Some secondary school	<$365	Stage III	NNRTI-containing regimen	Lost to follow-up
496	40	1	2008-08-04	0	0					122	147	10.1		2009-12-31	No school or primary school	<$365	Stage III	NNRTI-containing regimen	Alive
497	52	0	2007-06-18	0	0					131	183	11.7		2009-12-31	No school or primary school	$365-$999	Stage III	NNRTI-containing regimen	Alive
498	45	0	2004-09-08	0	1	2004-09-16	2005-03-16			125	196	8.2		2009-12-31	Some secondary school	<$365	Stage III	NNRTI-containing regimen	Alive
499	33	1	2006-05-22	0	1	2006-06-02	2007-01-22			128	33	9.3		2009-12-31	Some secondary school	<$365	Stage IV	NNRTI-containing regimen	Alive
500	55	0	2004-09-29	0	0					93	50	9.6		2009-12-31	No school or primary school	<$365	Stage III	NNRTI-containing regimen	Alive
501	30	1	2004-09-03	0	0					79	2	9.3		2009-12-31	Some secondary school	$365-$999	Stage IV	NNRTI-containing regimen	Alive
502	26	0	2004-12-03	0	0					122	93	13.6		2009-12-31	No school or primary school	<$365	Stage IV	NNRTI-containing regimen	Alive
503	24	1	2004-07-27	0	1	2006-04-07	2007-03-13			109	376	10.3		2009-12-31	Some secondary school	<$365	Stage III	NNRTI-containing regimen	Alive
504	57	0	2004-07-27	0	0					154		12.5		2009-12-31	Some secondary school	$365-$999	Stage I	NNRTI-containing regimen	Alive
505	30	1	2004-08-17	0	0						226	6.5		2004-10-29	Some secondary school	<$365	Stage I	NNRTI-containing regimen	Lost to follow-up
506	38	0	2004-09-22	0	0					120	5	9.6		2006-06-16	No school or primary school	<$365	Stage IV	NNRTI-containing regimen	Transfer
507	36	0	2003-11-28	0	0					125	113	10.7		2009-12-31	Some secondary school	<$365	Stage I	NNRTI-containing regimen	Alive
508	31	1	2004-08-06	0	1	2004-09-16	2005-05-01			123	86	8.6		2009-12-31	No school or primary school	$365-$999	Stage IV	NNRTI-containing regimen	Alive
509	17	0	2004-09-20	0	1	2004-07-30	2005-05-21			157	93	9.8	2005-08-20	2005-07-20	Some university	$365-$999	Stage III	NNRTI-containing regimen	Deceased
510	22	1	2007-10-08	0	0					92	57	8.8		2009-12-31	No school or primary school	<$365	Stage III	PI-containing regimen	Alive
511	45	0	2008-09-11	0	0					124	352	10.7		2009-12-31	Some secondary school	$365-$999	Stage III	NNRTI-containing regimen	Alive
512	50	1	2005-04-21	0	0					103	9	10.9		2009-12-31	No school or primary school	$365-$999	Stage IV	NNRTI-containing regimen	Alive
513	33	0	2004-10-04	0	0					110	16	10		2005-06-02	Some secondary school	<$365	Stage IV	NNRTI-containing regimen	Transfer
514	42	1	2004-11-22	0	0					88	396	7.4		2004-12-14	No school or primary school	$365-$999	Stage I	NNRTI-containing regimen	Lost to follow-up
515	38	0	2004-09-07	0	0					143	30	9.2		2009-12-31	Some secondary school	<$365	Stage III	NNRTI-containing regimen	Alive
516	40	1	2005-01-06	0	0					127	153	10	2005-07-06	2005-06-06	No school or primary school	<$365	Stage I	NNRTI-containing regimen	Deceased
517	33	1	2006-04-05	0	0					95	38	7.9		2009-06-17	Some secondary school	<$365	Stage IV	NNRTI-containing regimen	Lost to follow-up
518	51	0	2007-04-26	0	0					110	102	8.6	2007-06-22	2007-06-22	Some secondary school	$365-$999	Stage III	NNRTI-containing regimen	Deceased
519	49	1	2004-11-24	0	0					147	203	8.4	2009-02-22	2009-02-19	No school or primary school	<$365	Stage III	NNRTI-containing regimen	Deceased
520	43	0	2004-09-13	0	0					137	87	12		2009-07-20	Some secondary school	<$365	Stage IV	NNRTI-containing regimen	Alive
521	35	1	2004-12-27	0	1	2004-10-11	2005-04-21			90	116	7.5		2009-12-31	No school or primary school	$365-$999	Stage IV	NNRTI-containing regimen	Alive
522	46	0	2004-12-03	0	0					126	149	10.5		2009-12-31	Some secondary school	<$365	Stage III	NNRTI-containing regimen	Alive
523	13	0	2004-08-26	0	0					50	23		2006-06-06	2006-05-23	No school or primary school	<$365	Stage IV	NNRTI-containing regimen	Deceased
524	65	0	2005-01-26	0	0					105	240	11.6		2009-12-31	No school or primary school	<$365	Stage III	NNRTI-containing regimen	Alive
525	37	1	2004-10-04	0	0					104	61	9.7		2009-12-31	Some secondary school	<$365	Stage IV	NNRTI-containing regimen	Alive
526	31	0	2004-11-30	0	0					140	59	10.1		2009-12-31	Some secondary school	<$365	Stage IV	NNRTI-containing regimen	Alive
527	34	1	2004-10-08	0	0					93	146	7.4		2009-12-31	No school or primary school	$365-$999	Stage III	NNRTI-containing regimen	Alive
528	42	0	2004-10-04	0	0					184	136	13.7		2009-12-31	No school or primary school	>$3000	Stage III	NNRTI-containing regimen	Alive
529	38	0	2004-10-14	0	0					135	10	10.4		2009-12-31	No school or primary school	$365-$999	Stage III	NNRTI-containing regimen	Alive
530	42	0	2004-09-28	0	0					119	117	10.5		2007-01-17	No school or primary school	<$365	Stage III	NNRTI-containing regimen	Transfer
531	32	0	2004-09-13	0	0					110	6	9		2005-04-27	No school or primary school	<$365	Stage IV	NNRTI-containing regimen	Lost to follow-up
532	32	0	2008-03-18	0	0					140	190	11.8		2009-12-31	Some secondary school	<$365	Stage III	NNRTI-containing regimen	Alive
533	49	0	2006-10-19	0	0					100	82	11.3	2008-08-29	2008-07-10	No school or primary school	<$365	Stage IV	NNRTI-containing regimen	Deceased
534	28	1	2007-02-16	0	0					112	184	8.2		2009-12-31	No school or primary school	<$365	Stage IV	NNRTI-containing regimen	Alive
535	34	0	2005-08-18	0	0					106	61	8.7	2007-06-30	2006-01-17	Some secondary school	$365-$999	Stage IV	NNRTI-containing regimen	Deceased
536	21	1	2004-09-13	0	0					116	11	9.5		2009-12-31	Some secondary school	<$365	Stage I	NNRTI-containing regimen	Alive
537	50	0	2007-06-27	0	0					114	120	11.7		2009-12-31	Some secondary school	$365-$999	Stage III	NNRTI-containing regimen	Alive
538	31	1	2008-06-16	0	0					150	129	10.4		2009-12-31	Some secondary school	<$365	Stage III	NNRTI-containing regimen	Alive
539	35	1	2005-01-10	0	0					65	61	8.2		2009-12-31	Some secondary school	<$365	Stage IV	NNRTI-containing regimen	Alive
540	36	1	2003-05-27	0	0					89	182	11.7		2009-12-31	No school or primary school	<$365	Stage III	NNRTI-containing regimen	Alive
541	50	0	2004-12-08	0	0					128	18	8.8	2009-01-16	2008-12-09	No school or primary school	$365-$999	Stage IV	NNRTI-containing regimen	Deceased
542	50	1	2004-10-14	0	0					107	157	9.7		2006-10-02	No school or primary school	<$365	Stage III	NNRTI-containing regimen	Transfer
543	39	0	2004-10-27	0	0					130	62	9.7		2009-12-31	Some secondary school	$365-$999	Stage III	NNRTI-containing regimen	Alive
544	47	1	2005-01-27	0	0					81	266	9		2009-12-31	No school or primary school	<$365	Stage I	NNRTI-containing regimen	Alive
545	19	0	2007-06-19	0	0					124	122	12.3		2009-12-31	No school or primary school	<$365	Stage III	NNRTI-containing regimen	Alive
546	51	0	2004-08-16	0	0					132	604	13.3		2009-12-31	Some secondary school	$365-$999	Stage III	NNRTI-containing regimen	Alive
547	29	0	2006-03-16	0	0					115	204	14.3		2006-03-30	Some secondary school	<$365	Stage IV	NNRTI-containing regimen	Lost to follow-up
548	47	0	2005-10-06	0	0					110	203	11.4		2009-12-31	No school or primary school	$365-$999	Stage III	NNRTI-containing regimen	Alive
549	35	1	2004-11-09	0	0					125				2004-11-09	No school or primary school	<$365	Stage III	NNRTI-containing regimen	Transfer
550	37	0	2008-12-23	0	0					143	339	8.6		2009-12-31	No school or primary school	<$365	Stage III	NNRTI-containing regimen	Alive
551	49	0	2004-12-30	0	0					126	53	11.7		2009-12-31	No school or primary school	$365-$999	Stage IV	NNRTI-containing regimen	Alive
552	39	0	2004-10-29	0	0					120	64	10.3		2009-12-31	Some secondary school	<$365	Stage III	NNRTI-containing regimen	Alive
553	31	1	2007-03-01	0	0					127	62		2007-08-01	2007-07-04	Some secondary school	<$365	Stage III	NNRTI-containing regimen	Deceased
554	41	1	2004-10-22	0	0					105	25	7.6		2004-12-22	No school or primary school	<$365	Stage IV	NNRTI-containing regimen	Transfer
555	28	0	2006-10-20	0	0					126	166			2009-12-31	Some secondary school	<$365	Stage IV	NNRTI-containing regimen	Alive
556	13	0	2004-09-01	0	0					53	367	10.1		2009-12-31	Some secondary school	<$365	Stage IV	NNRTI-containing regimen	Alive
557	36	0	2007-02-23	0	1	2006-09-15	2007-03-09			131	384	12		2009-12-31	Some university	$365-$999	Stage III	NNRTI-containing regimen	Alive
558	30	0	2004-11-04	0	0					127	81	8.1		2009-09-10	Some secondary school	<$365	Stage III	NNRTI-containing regimen	Alive
559	45	0	2004-09-23	0	0					137	2	11.5		2009-12-31	Some secondary school	$365-$999	Stage IV	NNRTI-containing regimen	Alive
560	53	1	2004-09-01	0	0					85				2009-12-31	No school or primary school	<$365	Stage IV	NNRTI-containing regimen	Alive
561	24	1	2004-10-29	0	0					94	38	9.6	2008-04-09	2008-03-24	Some secondary school	<$365	Stage III	NNRTI-containing regimen	Deceased
562	40	1	2004-11-11	0	1	2004-12-09	2005-06-20			101	161	10.4		2009-12-31	No school or primary school	<$365	Stage IV	NNRTI-containing regimen	Alive
563	41	1	2008-09-01	0	1	2008-03-05	2008-09-25			150	162	9.8		2009-12-31	No school or primary school	<$365	Stage III	NNRTI-containing regimen	Alive
564	40	1	2006-01-31	0	0					95	77	11.3		2007-03-07	Some secondary school	$365-$999	Stage III	NNRTI-containing regimen	Lost to follow-up
565	35	1	2007-05-15	0	0					167	150	12.5		2009-12-31	Some secondary school	<$365	Stage III	NNRTI-containing regimen	Alive
566	38	0	2004-11-09	0	0					115	91	11.4		2009-12-31	Some secondary school	$365-$999	Stage IV	NNRTI-containing regimen	Alive
567	42	1	2006-06-14	0	0					135	162	9.3		2009-12-31	No school or primary school	<$365	Stage III	NNRTI-containing regimen	Alive
568	44	0	2004-11-15	0	0					130	6	10.9		2009-12-31	No school or primary school	<$365	Stage IV	NNRTI-containing regimen	Alive
569	32	1	2004-11-10	0	0					86	6	10.4	2005-02-19	2004-12-20	Some secondary school	$365-$999	Stage IV	NNRTI-containing regimen	Deceased
570	32	0	2004-10-06	0	1	2004-11-03	2005-05-17			106	2	6.7		2009-12-31	Some secondary school	<$365	Stage IV	NNRTI-containing regimen	Alive
571	50	1	2003-07-21	0	0					95	236	10.6		2009-12-31	No school or primary school	<$365	Stage III	NNRTI-containing regimen	Alive
572	39	1	2004-12-20	0	1	2004-06-15	2005-10-05			81	20	6.2		2009-12-31	No school or primary school	<$365	Stage IV	NNRTI-containing regimen	Alive
573	38	1	2005-05-20	0	0					131	42	10.4		2009-12-31	Some secondary school	$365-$999	Stage III	NNRTI-containing regimen	Alive
574	27	1	2004-10-04	0	0					99	37	8.8		2009-12-31	Some secondary school	$365-$999	Stage I	NNRTI-containing regimen	Alive
575	45	0	2004-09-09	0	1	2004-11-08	2005-01-10			140	51	9.5		2005-01-10	Some secondary school	$365-$999	Stage IV	NNRTI-containing regimen	Transfer
576	41	1	2006-04-06	0	0					170	178	11.9		2009-12-31	No school or primary school	<$365	Stage IV	NNRTI-containing regimen	Alive
577	45	0	2004-11-03	0	0					112	38	10.3		2009-12-31	Some secondary school	$365-$999	Stage IV	NNRTI-containing regimen	Alive
578	49	1	2004-10-22	0	0					135	135	9.5		2005-10-07	No school or primary school	<$365	Stage IV	NNRTI-containing regimen	Transfer
579	35	1	2004-12-07	0	0					111	1	10.7	2005-02-15	2005-02-10	No school or primary school	<$365	Stage IV	NNRTI-containing regimen	Deceased
580	28	0	2008-08-25	0	0					177	116	13.9		2009-12-31	Some university	<$365	Stage III	NNRTI-containing regimen	Alive
581	57	0	2007-07-13	0	0					80	13	12.7	2007-07-18	2007-07-13	No school or primary school	$365-$999	Stage IV	NNRTI-containing regimen	Deceased
582	32	0	2004-11-26	0	1	2004-09-17	2004-12-07			96	7	11.6	2006-05-12	2005-03-04	Some secondary school	<$365	Stage IV	NNRTI-containing regimen	Deceased
583	55	0	2005-01-27	0	0					96	24	10.7		2009-12-31	Some secondary school	$365-$999	Stage IV	NNRTI-containing regimen	Alive
584	38	1	2004-10-18	0	0					85	186	9.4		2009-12-31	No school or primary school	<$365	Stage III	NNRTI-containing regimen	Alive
585	42	1	2004-12-23	0	0					118	143	9.9		2009-12-31	Some secondary school	<$365	Stage III	NNRTI-containing regimen	Alive
586	33	1	2004-12-09	0	0					192	15	11		2009-12-31	Some secondary school	<$365	Stage IV	NNRTI-containing regimen	Alive
587	31	0	2006-06-26	0	0					107	52	12.6		2009-12-31	No school or primary school	<$365	Stage IV	NNRTI-containing regimen	Alive
588	40	0	2004-10-06	0	0					152	14	10.7		2009-12-31	No school or primary school	>$3000	Stage III	NNRTI-containing regimen	Alive
589	27	0	2008-09-15	0	0					104	79			2009-12-31	No school or primary school	<$365	Stage III	NNRTI-containing regimen	Alive
590	35	1	2004-11-10	0	0					118	64	10.3		2009-12-31	Some secondary school	<$365	Stage III	NNRTI-containing regimen	Alive
591	50	1	2008-02-29	0	0					152	177	11.8		2009-12-31	Some secondary school	$365-$999	Stage III	NNRTI-containing regimen	Alive
592	53	0	2008-10-08	0	0					117	193	11.1		2009-12-31	No school or primary school	<$365	Stage III	NNRTI-containing regimen	Alive
593	24	1	2003-05-20	0	0					138	263	9	2003-07-26	2003-07-24	No school or primary school	<$365	Stage III	NNRTI-containing regimen	Deceased
594	35	1	2004-11-10	0	0					110	47	10.9		2009-12-31	Some secondary school	<$365	Stage III	NNRTI-containing regimen	Alive
595	38	1	2004-11-05	0	0					113	66	10.1		2009-12-21	Some secondary school	$365-$999	Stage III	NNRTI-containing regimen	Alive
596	33	0	2004-10-13	0	0					112	237	10		2009-12-31	Some secondary school	<$365	Stage IV	NNRTI-containing regimen	Alive
597	51	1	2008-08-20	0	1	2008-10-21	2009-04-23			118	306	9.1		2009-12-31	No school or primary school	<$365	Stage III	NNRTI-containing regimen	Alive
598	29	0	2004-10-14	0	0					142		11		2009-12-31	Some university	<$365	Stage III	NNRTI-containing regimen	Alive
599	37	1	2004-11-03	0	0					92		10.4		2009-12-31	No school or primary school	$365-$999	Stage III	NNRTI-containing regimen	Alive
600	29	1	2005-02-10	0	1	2006-03-28	2006-10-26			116		7.5		2009-12-31	No school or primary school	<$365	Stage III	NNRTI-containing regimen	Alive
601	59	1	2004-11-23	0	0					109		8.3		2009-12-31	No school or primary school	$365-$999	Stage III	NNRTI-containing regimen	Alive
602	41	0	2007-12-20	0	0					148	112	10.8		2009-12-31	No school or primary school	$365-$999	Stage III	NNRTI-containing regimen	Alive
603	27	0	2004-10-06	0	0					136	20			2005-04-25	No school or primary school	<$365	Stage IV	NNRTI-containing regimen	Transfer
604	51	0	2004-09-16	0	0					150			2007-07-24	2007-07-09	Some university	$365-$999	Stage IV	NNRTI-containing regimen	Deceased
605	39	0	2005-01-24	0	0					175	46	15		2009-12-31	Some secondary school	$365-$999	Stage III	NNRTI-containing regimen	Alive
606	38	0	2004-10-29	0	1	2004-10-12	2005-04-22			129	3	5.6		2009-12-31	Some secondary school	<$365	Stage IV	NNRTI-containing regimen	Alive
607	41	0	2004-11-19	0	0									2004-12-06	Some secondary school	<$365	Stage IV	NNRTI-containing regimen	Transfer
608	36	1	2004-11-22	0	0					96	165	10		2009-12-31	Some secondary school	<$365	Stage IV	NNRTI-containing regimen	Alive
609	67	0	2004-10-04	0	0					102	443	11.4	2007-10-02	2007-09-11	Some secondary school	$365-$999	Stage IV	NNRTI-containing regimen	Deceased
610	29	1	2006-03-14	0	0					119	26	12.4		2009-12-31	Some secondary school	<$365	Stage III	NNRTI-containing regimen	Alive
611	49	1	2005-07-01	0	0					104				2005-07-15	Some secondary school	<$365	Stage IV	NNRTI-containing regimen	Transfer
612	42	1	2004-11-15	0	0					146	79	9.9		2006-04-19	No school or primary school	<$365	Stage III	NNRTI-containing regimen	Transfer
613	54	1	2006-02-24	0	0					132	299	10.7	2006-04-25	2006-03-24	Some secondary school	<$365	Stage III	NNRTI-containing regimen	Deceased
614	34	0	2004-10-04	0	0						107		2004-11-07	2004-10-12	Some university	$365-$999	Stage IV	NNRTI-containing regimen	Deceased
615	36	0	2004-11-30	0	0					113	71	12.1		2009-12-31	Some secondary school	$1000-$2999	Stage III	NNRTI-containing regimen	Alive
616	50	0	2008-01-15	0	0					110	195	10.7		2009-12-31	No school or primary school	<$365	Stage III	NNRTI-containing regimen	Alive
617	49	0	2004-10-11	0	0					139	114	12.2		2009-12-31	Some secondary school	$365-$999	Stage III	NNRTI-containing regimen	Alive
618	34	1	2004-11-10	0	0					107	11	10.3		2009-12-31	Some secondary school	$365-$999	Stage III	NNRTI-containing regimen	Alive
619	54	0	2004-11-09	0	1	2004-11-23	2005-06-08			101	233	8.5		2008-10-07	No school or primary school	<$365	Stage IV	NNRTI-containing regimen	Lost to follow-up
620	27	1	2007-03-13	0	0						171	10.3		2007-03-13	No school or primary school	<$365	Stage III	NNRTI-containing regimen	Lost to follow-up
621	18	1	2004-11-15	0	0						49			2004-11-15	Some secondary school	<$365	Stage III	NNRTI-containing regimen	Lost to follow-up
622	48	0	2004-12-29	0	0					90	223	11.1		2009-12-31	No school or primary school	<$365	Stage III	NNRTI-containing regimen	Alive
623	53	1	2004-11-15	0	0					169	619		2004-12-22	2004-12-03	Some secondary school	>$3000	Stage III	NNRTI-containing regimen	Deceased
624	34	0	2004-11-10	0	0					139	211	12.7		2006-01-05	No school or primary school	$365-$999	Stage III	NNRTI-containing regimen	Transfer
625	39	1	2005-03-14	0	0					117	11	7.3		2005-03-14	Some secondary school	<$365	Stage I	NNRTI-containing regimen	Lost to follow-up
626	46	0	2004-10-14	0	0					134	160	9.2		2009-12-31	No school or primary school	<$365	Stage IV	NNRTI-containing regimen	Alive
627	50	1	2004-11-10	0	1	2004-11-24				119	93	11.6		2008-08-20	No school or primary school	$365-$999	Stage IV	NNRTI-containing regimen	Lost to follow-up
628	35	0	2004-11-12	0	0					113	39	6.2		2004-12-27	Some secondary school	<$365	Stage III	NNRTI-containing regimen	Transfer
629	47	0	2004-11-08	0	0					143	185	9.2		2009-12-31	Some university	$365-$999	Stage IV	NNRTI-containing regimen	Alive
630	58	1	2006-10-03	0	0					110	121	10.4		2009-12-31	No school or primary school	<$365	Stage III	NNRTI-containing regimen	Alive
631	29	1	2006-04-04	0	0					96	20	9.8		2009-12-31	Some secondary school	<$365	Stage IV	NNRTI-containing regimen	Alive
632	26	1	2004-11-11	0	0					102	91	10.9		2009-12-31	Some university	<$365	Stage IV	NNRTI-containing regimen	Alive
633	19	0	2005-07-20	0	0						7	7.6		2009-12-31	Some secondary school	<$365	Stage IV	NNRTI-containing regimen	Alive
634	54	1	2006-03-07	0	0					81	24		2006-07-15	2006-03-07	No school or primary school	<$365	Stage IV	NNRTI-containing regimen	Deceased
635	41	0	2004-10-04	0	0					140				2009-12-31	Some secondary school	<$365	Stage I	NNRTI-containing regimen	Alive
636	51	1	2004-11-03	0	0					250	20	12		2009-12-31	No school or primary school	$365-$999	Stage IV	NNRTI-containing regimen	Alive
637	25	1	2004-12-20	0	0					74	122	8.6	2007-03-12	2006-09-01	No school or primary school	<$365	Stage IV	NNRTI-containing regimen	Deceased
638	44	0	2006-03-15	0	1	2005-06-03	2006-12-20			139	25	8.5		2009-12-31	Some secondary school	<$365	Stage IV	NNRTI-containing regimen	Alive
639	43	0	2005-02-01	0	0					129	91	9.4		2009-12-31	No school or primary school	<$365	Stage III	NNRTI-containing regimen	Alive
640	34	1	2004-12-03	0	0					134	14	11.7		2009-12-31	Some secondary school	<$365	Stage IV	NNRTI-containing regimen	Alive
641	42	0	2004-10-22	0	0					146	101	14.6		2009-12-31	Some secondary school	$365-$999	Stage IV	NNRTI-containing regimen	Alive
642	36	0	2005-01-10	0	0					166	10	12.5	2005-05-07	2005-04-13	Some secondary school	<$365	Stage III	NNRTI-containing regimen	Deceased
643	28	1	2004-11-19	0	1	2004-10-20	2005-01-28			82	19	6.8	2005-01-28	2005-01-10	Some secondary school	<$365	Stage IV	NNRTI-containing regimen	Deceased
644	36	1	2004-11-25	0	0					129	176	10.6		2009-12-31	No school or primary school	<$365	Stage III	NNRTI-containing regimen	Alive
645	45	0	2005-07-11	0	0					159	26	12.2		2009-12-31	Some secondary school	<$365	Stage III	NNRTI-containing regimen	Alive
646	44	0	2004-12-07	0	0					114	5	13.1		2005-05-09	Some secondary school	$365-$999	Stage IV	NNRTI-containing regimen	Lost to follow-up
647	27	1	2004-12-23	0	0					137	155	10.1	2005-03-20	2005-03-09	Some university	<$365	Stage III	NNRTI-containing regimen	Deceased
648	26	1	2006-02-24	0	0					100	137	9.1		2006-03-07	No school or primary school	<$365	Stage I	NNRTI-containing regimen	Lost to follow-up
649	49	0	2006-03-16	0	0					135	198	13.2		2009-12-31	Some secondary school	<$365	Stage III	NNRTI-containing regimen	Alive
650	46	0	2004-11-24	0	0					107	41	10.1		2009-12-31	Some secondary school	<$365	Stage IV	NNRTI-containing regimen	Alive
651	32	0	2007-06-22	0	0					120	11	11.1		2007-11-22	Some secondary school	<$365	Stage III	NNRTI-containing regimen	Lost to follow-up
652	46	1	2004-10-20	0	0					146		11.7		2006-02-21	Some secondary school	$365-$999	Stage III	NNRTI-containing regimen	Transfer
653	51	1	2003-08-27	0	0					117	173	9.9		2009-12-31			Stage IV	NNRTI-containing regimen	Alive
654	25	1	2006-12-28	0	0					108	8	8.8	2007-08-19	2007-07-06	No school or primary school	<$365	Stage III	NNRTI-containing regimen	Deceased
655	29	1	2007-03-21	0	1	2007-03-21	2007-04-26			85	65	4.4	2007-06-12	2007-04-27	Some secondary school	<$365	Stage III	NNRTI-containing regimen	Deceased
656	46	0	2004-11-10	0	0					113	133	10		2008-09-25	No school or primary school	<$365	Stage III	NNRTI-containing regimen	Transfer
657	61	1	2004-10-25	0	0					98	255			2004-11-10	No school or primary school	<$365	Stage IV	NNRTI-containing regimen	Lost to follow-up
658	34	1	2007-03-07	0	0					99	168	9.3		2007-03-09	No school or primary school	<$365	Stage III	NNRTI-containing regimen	Lost to follow-up
659	36	1	2004-11-11	0	0					106	47	8.1		2009-12-31	No school or primary school	<$365	Stage III	NNRTI-containing regimen	Alive
660	38	0	2005-07-06	0	0					103	26	10.1	2006-09-06	2006-09-05	Some secondary school	$365-$999	Stage IV	NNRTI-containing regimen	Deceased
661	30	1	2004-11-08	0	0					109	8	7.4		2009-12-31	Some secondary school	<$365	Stage IV	NNRTI-containing regimen	Alive
662	33	1	2005-02-17	0	0					92	168	6.4		2009-12-22	Some secondary school	$365-$999	Stage III	NNRTI-containing regimen	Alive
663	40	0	2007-08-27	0	1	2007-05-25	2008-01-09			87		8.7		2009-12-31	Some secondary school	<$365	Stage III	PI-containing regimen	Alive
664	38	0	2005-02-16	0	0					142	99	9		2006-10-04	Some secondary school	<$365	Stage III	NNRTI-containing regimen	Lost to follow-up
665	53	0	2004-10-27	0	0							10.5		2005-05-31	Some secondary school	$365-$999	Stage IV	NNRTI-containing regimen	Lost to follow-up
666	22	0	2005-02-10	0	0					123	49	13.8		2009-12-31	Some secondary school	<$365	Stage III	NNRTI-containing regimen	Alive
667	48	0	2004-12-07	0	0					103	3	10.3		2009-12-31	Some university	<$365	Stage IV	NNRTI-containing regimen	Alive
668	18	0	2008-10-30	0	0					119	152	11.6		2009-12-14	No school or primary school	<$365	Stage III	NNRTI-containing regimen	Alive
669	49	1	2004-11-24	0	0					110	220	9.7		2009-12-31	No school or primary school	<$365	Stage III	NNRTI-containing regimen	Alive
670	55	0	2004-11-10	0	0					110	125	10		2009-12-31	Some university	$365-$999	Stage IV	PI-containing regimen	Alive
671	25	0	2004-11-22	0	0					87	5	9.4		2009-12-31	Some secondary school	<$365	Stage IV	NNRTI-containing regimen	Alive
672	51	0	2004-12-23	0	0					123	230	13.3		2009-12-31	No school or primary school	<$365	Stage III	NNRTI-containing regimen	Alive
673	48	0	2005-01-18	0	0					95	78	11		2009-12-31	No school or primary school	<$365	Stage IV	NNRTI-containing regimen	Alive
674	28	1	2005-03-01	0	0					116	70	8.7		2005-07-25	No school or primary school	<$365	Stage III	NNRTI-containing regimen	Lost to follow-up
675	43	1	2004-11-25	0	0					111	3	9.5	2005-01-22	2004-12-28	Some secondary school	$1000-$2999	Stage III	NNRTI-containing regimen	Deceased
676	65	1	2004-12-02	0	0					100	83	9.8		2004-12-02	Some secondary school	<$365	Stage III	NNRTI-containing regimen	Lost to follow-up
677	31	0	2004-12-15	0	0					104		10.1	2008-11-30	2008-09-30	Some secondary school	<$365	Stage IV	NNRTI-containing regimen	Deceased
678	47	1	2005-05-31	0	1	2005-06-14	2005-06-28			99	34	7.8	2005-06-30	2005-06-14	No school or primary school	<$365	Stage IV	NNRTI-containing regimen	Deceased
679	18	1	2004-12-20	0	0					118	228	10.9		2009-12-31	Some secondary school	<$365	Stage I	NNRTI-containing regimen	Alive
680	41	0	2007-05-08	0	0					136	84	10.6		2009-06-22	Some secondary school	<$365	Stage III	NNRTI-containing regimen	Lost to follow-up
681	30	0	2005-07-01	0	0					110	9	8.7	2006-01-20	2005-11-03	Some secondary school	<$365	Stage III	NNRTI-containing regimen	Deceased
682	61	0	2004-11-15	0	0					142		12	2007-03-27	2007-03-22	Some secondary school	<$365	Stage III	NNRTI-containing regimen	Deceased
683	46	0	2005-02-11	0	0					125	240	13.7		2009-12-31	Some secondary school	<$365	Stage III	NNRTI-containing regimen	Alive
684	29	1	2006-03-30	0	0					113	196	12.1		2009-12-31	Some secondary school	<$365	Stage IV	NNRTI-containing regimen	Alive
685	34	1	2005-07-28	0	0					133	51	9.8		2007-06-15	Some secondary school	$365-$999	Stage III	NNRTI-containing regimen	Lost to follow-up
686	29	0	2004-12-30	0	0					108	62	12		2009-12-31	No school or primary school	<$365	Stage III	NNRTI-containing regimen	Alive
687	36	1	2005-01-11	0	0					122	245	11.9		2009-12-31	No school or primary school	$365-$999	Stage I	NNRTI-containing regimen	Alive
688	34	1	2004-12-16	0	0					85	19	9.2		2005-02-10	No school or primary school	<$365	Stage IV	NNRTI-containing regimen	Transfer
689	40	1	2004-12-09	0	0						170	8.1		2005-02-14	No school or primary school	<$365	Stage III	NNRTI-containing regimen	Transfer
690	25	0	2005-01-06	0	0					128	148	11.8		2009-12-31	Some secondary school	<$365	Stage III	NNRTI-containing regimen	Alive
691	43	1	2006-03-28	0	0					140	79	11.4	2006-08-18	2006-07-26	Some secondary school	$365-$999	Stage III	NNRTI-containing regimen	Deceased
692	51	0	2005-02-02	0	0						152	8.7	2006-10-16	2005-09-29	No school or primary school	<$365	Stage III	NNRTI-containing regimen	Deceased
693	31	1	2004-12-22	0	0					116	78	7.9		2009-12-31	No school or primary school	<$365	Stage IV	NNRTI-containing regimen	Alive
694	25	1	2004-11-26	0	1	2004-11-19	2004-12-05				23	11.7	2004-12-03	2004-12-02	Some secondary school	$365-$999	Stage IV	Other regimen	Deceased
695	39	1	2004-12-14	0	0					79	8	6.9		2006-02-20	Some secondary school	$365-$999	Stage IV	NNRTI-containing regimen	Transfer
696	35	1	2004-12-09	0	0					85	263	9.9		2006-07-19	Some secondary school	<$365	Stage III	NNRTI-containing regimen	Transfer
697	19	1	2007-04-20	0	0					156	241	9.3		2009-12-31	Some secondary school	<$365	Stage I	NNRTI-containing regimen	Alive
698	42	0	2005-01-05	0	0					170	40	10.1		2009-09-03	Some secondary school	$365-$999	Stage III	NNRTI-containing regimen	Transfer
699	24	0	2005-02-16	0	0					110	160	6.2		2009-12-31	Some secondary school	<$365	Stage III	NNRTI-containing regimen	Alive
700	35	0	2004-12-13	0	0					114	97	10.3		2009-12-31	Some secondary school	$365-$999	Stage III	NNRTI-containing regimen	Alive
701	65	0	2007-05-11	0	0					100	210	9.1		2007-06-11	No school or primary school	<$365	Stage III	NNRTI-containing regimen	Transfer
702	37	0	2007-01-11	0	0					93	37	12.4	2008-10-20	2008-07-10	No school or primary school	<$365	Stage IV	NNRTI-containing regimen	Deceased
703	38	1	2005-01-04	0	0					170	28	11.1		2009-12-31	Some secondary school	$365-$999	Stage III	NNRTI-containing regimen	Alive
704	39	0	2004-12-07	0	0					118	10	9.7		2005-01-12	Some secondary school	$365-$999	Stage III	NNRTI-containing regimen	Transfer
705	44	0	2007-04-16	0	1	2004-12-23	2007-05-02			81	62	10.3	2007-05-02	2007-04-23	Some secondary school	$365-$999	Stage III	NNRTI-containing regimen	Deceased
706	26	1	2004-12-03	0	0					84	2	6.6	2005-01-15	2005-01-10	Some secondary school	<$365	Stage IV	NNRTI-containing regimen	Deceased
707	40	0	2003-09-02	0	0					155	23		2003-09-26	2003-09-16	Some secondary school	$365-$999	Stage III	NNRTI-containing regimen	Deceased
708	44	0	2004-09-01	0	0					130	159	11.5		2009-12-31	No school or primary school	<$365	Stage III	NNRTI-containing regimen	Alive
709	39	1	2005-01-07	0	0					104	146	7.4		2009-12-31	Some secondary school	<$365	Stage III	NNRTI-containing regimen	Alive
710	38	0	2004-12-27	0	0					164	60	10.5		2009-12-31	No school or primary school	$365-$999	Stage III	PI-containing regimen	Alive
711	45	1	2005-01-10	0	0					107	35	8.9		2005-01-10	No school or primary school	<$365	Stage III	NNRTI-containing regimen	Transfer
712	36	1	2005-01-19	0	0					117	103	11		2009-12-31	Some secondary school	<$365	Stage III	NNRTI-containing regimen	Alive
713	46	1	2005-02-16	0	0					130	276	10.3		2007-09-06	No school or primary school	<$365	Stage III	NNRTI-containing regimen	Lost to follow-up
714	23	1	2004-12-13	0	0					80	12	9.9		2009-12-31	No school or primary school	<$365	Stage IV	NNRTI-containing regimen	Alive
715	42	1	2004-12-22	0	0					107	13	9.4		2009-12-31	No school or primary school	<$365	Stage IV	NNRTI-containing regimen	Alive
716	43	0	2004-12-15	0	0					126	210	12.9		2007-01-03	No school or primary school	<$365	Stage III	NNRTI-containing regimen	Lost to follow-up
717	26	1	2004-12-17	0	0					148	9	7.8		2009-12-29	Some secondary school	<$365	Stage I	NNRTI-containing regimen	Alive
718	14	0	2005-02-23	0	0					64	16	10.5		2009-12-31	No school or primary school	<$365	Stage III	NNRTI-containing regimen	Alive
719	42	0	2004-12-01	0	0					164				2005-01-27	No school or primary school	$365-$999	Stage I	Other regimen	Transfer
720	33	1	2005-02-25	0	0					133	25	11		2009-12-31	No school or primary school	<$365	Stage IV	NNRTI-containing regimen	Alive
721	30	1	2006-10-31	0	0					120	38	12.6		2009-12-31	No school or primary school	<$365	Stage III	NNRTI-containing regimen	Alive
722	38	1	2007-10-15	0	0					109	127	11.3		2009-12-31	No school or primary school	<$365	Stage III	PI-containing regimen	Alive
723	48	0	2004-12-27	0	0					113	37	11.7		2005-07-22	No school or primary school	<$365	Stage III	NNRTI-containing regimen	Transfer
724	53	1	2008-01-09	0	0					107	196	11.9		2009-12-31	Some secondary school	<$365	Stage III	NNRTI-containing regimen	Alive
725	25	0	2005-02-01	0	0					85	4	9.5	2005-12-30	2005-11-29	Some secondary school	<$365	Stage IV	NNRTI-containing regimen	Deceased
726	34	0	2005-01-19	0	0					123	66	9.2		2009-12-31	No school or primary school	$365-$999	Stage III	NNRTI-containing regimen	Alive
727	37	1	2005-09-16	0	0					113	12	7.1		2005-10-14	No school or primary school	$365-$999	Stage IV	NNRTI-containing regimen	Lost to follow-up
728	42	0	2004-12-23	0	0					133	43	8.9	2005-11-15	2005-09-06	No school or primary school	<$365	Stage IV	NNRTI-containing regimen	Deceased
729	31	1	2005-01-18	0	0					122	5	7.5		2009-12-31	No school or primary school	$365-$999	Stage III	NNRTI-containing regimen	Alive
730	25	1	2008-07-25	0	0					88	51	7.8		2009-12-31	Some secondary school	<$365	Stage III	NNRTI-containing regimen	Alive
731	31	1	2006-03-13	0	0					79	69	8.5		2006-03-20	Some secondary school	<$365	Stage IV	NNRTI-containing regimen	Lost to follow-up
732	32	1	2008-06-02	0	0					127	97	9.1		2009-12-28	No school or primary school	<$365	Stage III	NNRTI-containing regimen	Alive
733	41	0	2005-03-04	0	0					130	72	10.9		2009-12-31	No school or primary school	$365-$999	Stage III	NNRTI-containing regimen	Alive
734	43	0	2005-02-17	0	0					122	3	11.5	2008-12-21	2008-10-29	No school or primary school	$365-$999	Stage IV	NNRTI-containing regimen	Deceased
735	25	1	2005-02-28	0	0					155	164	9.4		2009-12-31	Some secondary school	<$365	Stage I	NNRTI-containing regimen	Alive
736	54	1	2007-06-26	0	1	2009-02-02	2009-11-25			114	2	12.6		2009-11-25	Some secondary school	<$365	Stage III	NNRTI-containing regimen	Alive
737	30	1	2004-12-15	0	0								2004-12-16	2004-12-15	Some secondary school	$365-$999	Stage IV	NNRTI-containing regimen	Deceased
738	33	0	2005-01-27	0	0					102	267	8.4		2009-12-31	Some secondary school	<$365	Stage III	NNRTI-containing regimen	Alive
739	41	1	2005-01-25	0	0					102	124	10.6		2009-12-31	No school or primary school	<$365	Stage I	NNRTI-containing regimen	Alive
740	33	0	2005-02-03	0	0					208	34	11		2009-07-29	Some secondary school	<$365	Stage III	NNRTI-containing regimen	Transfer
741	29	0	2005-06-23	0	0					108	126	11		2009-12-31	Some secondary school	$365-$999	Stage IV	NNRTI-containing regimen	Alive
742	45	0	2005-03-09	0	0					162	29	12.8		2009-12-31	Some secondary school	>$3000	Stage III	NNRTI-containing regimen	Alive
743	51	0	2005-02-01	0	1	2005-02-04	2006-02-17			130	280	7.9	2009-02-27	2009-02-16	Some university	$365-$999	Stage III	NNRTI-containing regimen	Deceased
744	37	1	2005-01-12	0	0					190	122	11		2009-12-31	Some secondary school	$365-$999	Stage III	NNRTI-containing regimen	Alive
745	49	0	2008-08-14	0	0					118	218	9		2009-12-31	No school or primary school	<$365	Stage III	NNRTI-containing regimen	Alive
746	31	0	2005-02-01	0	0					123	17	10.1		2009-12-31	No school or primary school	<$365	Stage III	NNRTI-containing regimen	Alive
747	19	0	2005-08-26	0	0						11	7.4	2005-09-11	2005-09-09	No school or primary school	<$365	Stage IV	NNRTI-containing regimen	Deceased
748	14	0	2005-01-12	0	0					52	16	10.4		2009-12-31	No school or primary school	<$365	Stage IV	NNRTI-containing regimen	Alive
749	40	1	2005-01-07	0	0					87	88	8.6		2007-01-10	No school or primary school	<$365	Stage I	NNRTI-containing regimen	Lost to follow-up
750	41	1	2005-08-10	0	0					88	20	3.4		2009-12-31	Some secondary school	$1000-$2999	Stage IV	NNRTI-containing regimen	Alive
751	22	0	2005-01-17	0	0						41	10.6	2005-01-30	2005-01-17	Some secondary school	<$365	Stage IV	NNRTI-containing regimen	Deceased
752	34	1	2005-02-15	0	0					102	110	11.9		2007-03-08	Some secondary school	$1000-$2999	Stage I	NNRTI-containing regimen	Lost to follow-up
753	35	1	2005-02-16	0	1	2005-05-09	2005-07-12			112	177	8.3		2005-12-07	No school or primary school	<$365	Stage I	NNRTI-containing regimen	Lost to follow-up
754	24	0	2005-02-16	0	0					116	31	9.9		2006-10-25	Some secondary school	<$365	Stage I	NNRTI-containing regimen	Lost to follow-up
755	72	1	2005-04-22	0	0					99	67	11.1	2005-07-15	2005-07-07	No school or primary school	<$365	Stage I	NNRTI-containing regimen	Deceased
756	72	0	2005-04-26	0	1	2005-05-09	2005-12-15			100	83	9.3		2007-09-24	No school or primary school	<$365	Stage IV	NNRTI-containing regimen	Transfer
757	15	1	2004-12-30	0	0							10.7		2006-03-20	Some secondary school	<$365	Stage I	PI-containing regimen	Lost to follow-up
758	37	1	2007-07-30	0	0					115	105	11.2		2009-12-31	No school or primary school	<$365	Stage IV	NNRTI-containing regimen	Alive
759	33	0	2005-01-14	0	0					92	50	9	2005-03-28	2005-02-25	Some secondary school	<$365	Stage III	NNRTI-containing regimen	Deceased
760	53	0	2005-02-17	0	1	2006-04-04	2006-11-06			133	14	10.6		2009-12-31	Some secondary school	<$365	Stage III	NNRTI-containing regimen	Alive
761	60	0	2007-02-08	0	0					152	197	14		2007-06-08	Some university	<$365	Stage III	NNRTI-containing regimen	Lost to follow-up
762	44	1	2005-01-28	0	0					79	143	7.5		2009-12-31	No school or primary school	<$365	Stage I	NNRTI-containing regimen	Alive
763	22	1	2005-01-31	0	0					119	133	10.1		2009-12-31	Some secondary school	<$365	Stage III	Other regimen	Alive
764	52	0	2005-02-25	0	0					122	54	8.6		2009-12-31	No school or primary school	$365-$999	Stage III	NNRTI-containing regimen	Alive
765	29	1	2006-09-20	0	0					96		11.2		2008-11-11	Some secondary school	$1000-$2999	Stage III	NNRTI-containing regimen	Transfer
766	45	0	2005-09-09	0	0					119	66	9.2		2009-12-31	Some secondary school	$365-$999	Stage III	NNRTI-containing regimen	Alive
767	47	1	2005-02-14	0	0					103	20	9.2		2009-12-31	No school or primary school	<$365	Stage III	NNRTI-containing regimen	Alive
768	50	0	2005-05-11	0	0					126	429	11.8		2009-12-31	Some secondary school	$365-$999	Stage IV	NNRTI-containing regimen	Alive
769	28	1	2005-02-15	0	0					66	57	8.6	2005-05-01	2005-04-20	Some secondary school	<$365	Stage IV	NNRTI-containing regimen	Deceased
770	46	0	2005-09-12	0	0					112	253	7.6		2009-12-31	Some secondary school	<$365	Stage IV	NNRTI-containing regimen	Alive
771	45	0	2006-04-04	0	1	2006-06-20	2006-06-20			106	105	11.3		2009-12-31	Some secondary school	$365-$999	Stage IV	NNRTI-containing regimen	Alive
772	28	1	2003-08-21	0	0					114	224		2003-09-20	2003-09-15	No school or primary school	<$365	Stage III	NNRTI-containing regimen	Deceased
773	15	0	2005-02-04	0	0					66	233	10.7		2005-06-20	No school or primary school	<$365	Stage III	NNRTI-containing regimen	Lost to follow-up
774	27	1	2007-03-27	0	0					124	78	6.9	2007-07-25	2007-06-28	Some secondary school	<$365	Stage III	NNRTI-containing regimen	Deceased
775	39	0	2008-06-02	0	0					157	172	12.5		2009-12-31	Some secondary school	$365-$999	Stage III	NNRTI-containing regimen	Alive
776	37	0	2006-04-05	0	0					97	23	9.8		2009-12-31	Some secondary school	<$365	Stage IV	NNRTI-containing regimen	Alive
777	42	0	2005-02-11	0	0					127	78	10		2006-09-29	Some secondary school	<$365	Stage I	NNRTI-containing regimen	Transfer
778	22	1	2005-02-02	0	0					102	58	6.4		2009-12-31	Some secondary school	<$365	Stage IV	NNRTI-containing regimen	Alive
779	47	0	2005-02-17	0	0					152	349	9.6		2009-12-31	Some secondary school	$365-$999	Stage III	NNRTI-containing regimen	Alive
780	42	1	2008-01-22	0	1	2008-06-02	2008-07-14			94	71	10.4	2008-07-23	2008-07-23	No school or primary school	<$365	Stage III	NNRTI-containing regimen	Deceased
781	27	1	2005-02-02	0	0					100	158	8.7		2009-12-31	Some secondary school	<$365	Stage I	NNRTI-containing regimen	Alive
782	39	1	2005-07-08	0	0					95	13	6.8		2009-12-31	No school or primary school	<$365	Stage IV	NNRTI-containing regimen	Alive
783	47	1	2007-09-21	0	0						82	12	2007-11-09	2007-10-05	No school or primary school	<$365	Stage III	PI-containing regimen	Deceased
784	41	0	2005-04-14	0	0					132	9	10	2005-05-24	2005-05-16	No school or primary school	$365-$999	Stage III	NNRTI-containing regimen	Deceased
785	61	1	2005-02-02	0	0					114	102	8.1		2009-12-31	Some secondary school	<$365	Stage III	NNRTI-containing regimen	Alive
786	37	1	2005-03-03	0	1	2005-02-21	2005-10-25			142	4			2009-12-31	Some university	$365-$999	Stage III	NNRTI-containing regimen	Alive
787	49	1	2006-12-27	0	0					136	183	9		2009-12-31	No school or primary school	<$365	Stage I	NNRTI-containing regimen	Alive
788	46	0	2003-10-31	0	0					96	258	9.7		2005-04-26	Some secondary school	<$365	Stage IV	NNRTI-containing regimen	Lost to follow-up
789	41	1	2005-07-08	0	0					170	76	10.5		2009-12-31	No school or primary school	<$365	Stage IV	NNRTI-containing regimen	Alive
790	39	0	2005-01-28	0	0									2009-12-31	Some secondary school	$365-$999	Stage III	PI-containing regimen	Alive
791	13	1	2005-03-23	0	0					68	8	9.9		2009-12-31	Some secondary school	<$365	Stage III	NNRTI-containing regimen	Alive
792	34	0	2006-02-20	0	0					142	2	11.7		2009-12-31	Some university	<$365	Stage IV	NNRTI-containing regimen	Alive
793	33	1	2005-08-30	0	0					113	29	9.9		2005-11-29	Some secondary school	<$365	Stage III	NNRTI-containing regimen	Transfer
794	29	0	2005-06-17	0	0					112	22	12.4		2009-12-31	No school or primary school	<$365	Stage IV	NNRTI-containing regimen	Alive
795	47	0	2005-08-24	0	0					101		9.4	2005-11-10	2005-10-28	Some secondary school	$1000-$2999	Stage IV	NNRTI-containing regimen	Deceased
796	51	0	2008-11-11	0	0					138		11.6		2009-12-31	No school or primary school	$365-$999	Stage III	NNRTI-containing regimen	Alive
797	28	0	2005-02-25	0	0					178	106	13		2009-12-31	Some university	$1000-$2999	Stage III	NNRTI-containing regimen	Alive
798	31	1	2006-07-06	0	1	2006-04-05	2007-03-15			100	3	11	2007-12-27	2007-12-20	Some secondary school	<$365	Stage IV	NNRTI-containing regimen	Deceased
799	32	1	2005-03-10	0	0					74	21	7.4		2009-10-16	Some secondary school	<$365	Stage IV	NNRTI-containing regimen	Alive
800	42	0	2005-02-14	0	0					153	350	12		2009-12-31	Some secondary school	<$365	Stage IV	NNRTI-containing regimen	Alive
801	49	1	2005-03-22	0	0					86	31	10.5		2009-12-31	Some secondary school	$365-$999	Stage III	NNRTI-containing regimen	Alive
802	41	0	2005-02-15	0	0					96	140	6.4		2005-04-08	Some secondary school	<$365	Stage IV	NNRTI-containing regimen	Transfer
803	42	0	2006-07-03	0	0					141	74	8.9		2009-12-31	Some university	$1000-$2999	Stage IV	NNRTI-containing regimen	Alive
804	20	0	2006-03-17	0	0					133	35	12.3		2009-12-31	Some secondary school	<$365	Stage IV	NNRTI-containing regimen	Alive
805	32	1	2006-11-06	0	0					122	220	9		2006-11-06	No school or primary school	<$365	Stage IV	NNRTI-containing regimen	Lost to follow-up
806	47	1	2005-02-16	0	0					110	968			2006-10-12	Some secondary school	$365-$999	Stage IV	Other regimen	Transfer
807	40	1	2005-08-23	0	0					105	2	8.1		2006-03-10	No school or primary school	<$365	Stage IV	NNRTI-containing regimen	Transfer
808	36	0	2005-07-21	0	0					145	63	12.8		2009-12-31	Some secondary school	$365-$999	Stage III	NNRTI-containing regimen	Alive
809	31	1	2008-08-13	0	0					96	101	9.9		2009-03-23	No school or primary school	<$365	Stage III	NNRTI-containing regimen	Lost to follow-up
810	27	0	2007-07-23	0	0							9.2		2007-07-23	No school or primary school	$1000-$2999	Stage III	NNRTI-containing regimen	Lost to follow-up
811	48	1	2008-11-12	0	0					100	292	10.6		2009-12-31	No school or primary school	<$365	Stage I	NNRTI-containing regimen	Alive
812	32	1	2005-02-18	0	0					104	377	9		2009-12-31	No school or primary school	<$365	Stage III	NNRTI-containing regimen	Alive
813	26	0	2005-07-29	0	0					78	6	8.1		2005-07-29	Some secondary school	<$365	Stage IV	NNRTI-containing regimen	Transfer
814	51	0	2008-03-18	0	0					144	166	12.8		2009-12-31	Some secondary school	<$365	Stage III	NNRTI-containing regimen	Alive
815	40	0	2005-04-12	0	0					100	5	10.9		2009-12-31	Some secondary school	$365-$999	Stage IV	NNRTI-containing regimen	Alive
816	47	1	2005-06-16	0	0					86	101	8.5		2009-12-15	Some secondary school	$365-$999	Stage IV	NNRTI-containing regimen	Alive
817	33	1	2007-02-08	0	0					188	86	11.8		2009-12-31	Some secondary school	<$365	Stage III	NNRTI-containing regimen	Alive
818	28	0	2005-11-10	0	0					147	127	10.7		2009-12-31	Some secondary school	<$365	Stage IV	NNRTI-containing regimen	Alive
819	33	1	2007-05-04	0	0					111	120	8.2	2008-08-15	2008-07-17	No school or primary school	<$365	Stage III	NNRTI-containing regimen	Deceased
820	29	0	2005-08-30	0	0					93	51	9.1		2005-08-30	Some secondary school	$365-$999	Stage IV	NNRTI-containing regimen	Lost to follow-up
821	44	0	2005-09-02	0	0					183	82	11.1	2005-12-15	2005-10-27	Some university	>$3000	Stage III	NNRTI-containing regimen	Deceased
822	46	0	2005-03-23	0	0					95	14	10	2005-06-22	2005-03-23	Some secondary school	<$365	Stage IV	NNRTI-containing regimen	Deceased
823	27	0	2003-12-15	0	1	2005-04-04	2005-12-09					6.2		2009-12-31	No school or primary school	$1000-$2999	Stage IV	NNRTI-containing regimen	Alive
824	29	1	2008-05-09	0	0					147	228	12.4		2009-12-31	Some secondary school	<$365	Stage III	NNRTI-containing regimen	Alive
825	41	0	2005-08-05	0	0					121	7	9.8		2005-10-04	Some secondary school	$1000-$2999	Stage IV	NNRTI-containing regimen	Lost to follow-up
826	35	1	2007-08-30	0	0					142	165	9.6		2009-12-31	Some secondary school	$365-$999	Stage I	NNRTI-containing regimen	Alive
827	37	0	2005-04-04	0	0					115	49	11.6	2006-05-15	2005-05-30	No school or primary school	<$365	Stage III	NNRTI-containing regimen	Deceased
828	20	0	2005-03-01	0	0					101		12.1		2009-12-31	Some secondary school	<$365	Stage III	NNRTI-containing regimen	Alive
829	15	1	2005-05-06	0	0					60	409	8.7		2005-06-08	No school or primary school	<$365	Stage IV	NNRTI-containing regimen	Lost to follow-up
830	42	0	2005-03-07	0	0					155	141			2005-05-05	Some secondary school	<$365	Stage IV	NNRTI-containing regimen	Transfer
831	13	1	2005-03-18	0	0					45	40	7.3		2009-12-31	No school or primary school	<$365	Stage IV	NNRTI-containing regimen	Alive
832	31	1	2005-03-28	0	0					158	100	10.1	2008-06-02	2008-05-12	Some secondary school	$1000-$2999	Stage I	NNRTI-containing regimen	Deceased
833	50	1	2005-04-27	0	0					94	6	11.4		2005-06-07	Some secondary school	<$365	Stage IV	NNRTI-containing regimen	Deceased
834	34	1	2005-03-29	0	0					159	113	10.1		2009-12-31	No school or primary school	<$365	Stage III	NNRTI-containing regimen	Alive
835	42	0	2005-03-07	0	0					195		13.7		2009-12-31	Some secondary school	<$365	Stage IV	NNRTI-containing regimen	Alive
836	35	0	2003-06-26	0	0					125			2004-06-21	2003-08-19	No school or primary school	<$365	Stage IV	NNRTI-containing regimen	Deceased
837	28	1	2005-08-16	0	0					158	21	8.1		2009-12-31	Some secondary school	$365-$999	Stage III	NNRTI-containing regimen	Alive
838	28	1	2005-09-15	0	0					113	35	8.5		2009-12-31	Some secondary school	<$365	Stage IV	NNRTI-containing regimen	Alive
839	32	1	2003-11-07	0	1	2003-10-01	2004-03-01			121	192	8.9	2005-07-16	2004-05-12	No school or primary school	<$365	Stage III	Other regimen	Deceased
840	33	1	2005-08-02	0	1	2005-04-28	2005-10-11			118	130	12		2009-12-31	Some secondary school	<$365	Stage III	NNRTI-containing regimen	Alive
841	33	1	2005-03-28	0	0					114	111	9.4		2009-12-31	No school or primary school	$365-$999	Stage I	NNRTI-containing regimen	Alive
842	36	1	2008-03-25	0	0					118	192	11.8		2009-12-31	Some secondary school	<$365	Stage III	NNRTI-containing regimen	Alive
843	30	1	2005-04-08	0	0					118	98	9.5		2009-08-07	No school or primary school	$365-$999	Stage III	NNRTI-containing regimen	Alive
844	54	0	2006-12-13	0	0					128	129	5.8	2006-12-16	2006-12-13	No school or primary school	$365-$999	Stage IV	NNRTI-containing regimen	Deceased
845	27	1	2006-05-26	0	0					92	16	8		2009-12-31	Some secondary school	<$365	Stage I	NNRTI-containing regimen	Alive
846	45	1	2008-02-11	0	0					102	157	10.7		2009-12-18	No school or primary school	$365-$999	Stage III	NNRTI-containing regimen	Alive
847	54	0	2008-09-01	0	0					173	277	10.5		2009-12-31	No school or primary school	<$365	Stage III	NNRTI-containing regimen	Alive
848	56	0	2008-04-04	0	0					100	190	12.2		2009-12-31	No school or primary school	<$365	Stage III	NNRTI-containing regimen	Alive
849	20	1	2007-03-13	0	0					106	79	8.6	2007-06-06	2007-05-22	Some secondary school	<$365	Stage III	NNRTI-containing regimen	Deceased
850	35	0	2007-06-21	0	0					112	147	11.7		2009-12-31	Some secondary school	$365-$999	Stage III	NNRTI-containing regimen	Alive
851	42	1	2005-05-31	0	0					91	22	9.2		2005-07-18	Some secondary school	<$365	Stage IV	NNRTI-containing regimen	Transfer
852	34	0	2005-04-08	0	0					170	145	14.4		2007-03-22	Some secondary school	<$365	Stage I	NNRTI-containing regimen	Transfer
853	33	1	2006-06-30	0	0						208	8.4		2007-11-30	No school or primary school	<$365	Stage IV	NNRTI-containing regimen	Lost to follow-up
854	34	1	2007-06-04	0	0					143	122	10.7		2009-12-31	Some secondary school	<$365	Stage I	NNRTI-containing regimen	Alive
855	48	1	2005-07-08	0	0					134	42	10.4		2009-12-31	Some secondary school	$365-$999	Stage IV	NNRTI-containing regimen	Alive
856	41	0	2006-03-21	0	0						217	15.9	2007-04-24	2006-08-09	Some secondary school	$1000-$2999	Stage IV	NNRTI-containing regimen	Deceased
857	57	1	2007-10-12	0	0					159	171	2	2009-12-20	2009-12-18	No school or primary school	<$365	Stage III	PI-containing regimen	Deceased
858	41	1	2007-09-14	0	0					127	185	10.8		2009-12-31	Some secondary school	<$365	Stage III	PI-containing regimen	Alive
859	18	0	2005-05-04	0	0					107	17	11.2		2009-12-31	Some secondary school	<$365	Stage IV	NNRTI-containing regimen	Alive
860	30	1	2007-10-08	0	1	2007-11-30	2007-11-30			110	4			2007-11-05	No school or primary school	<$365	Stage III	NNRTI-containing regimen	Lost to follow-up
861	48	0	2005-07-13	0	0					112	9	9.9		2009-12-31	Some secondary school	<$365	Stage IV	NNRTI-containing regimen	Alive
862	39	0	2005-07-22	0	0					106	2	4.3		2009-12-31	No school or primary school	<$365	Stage IV	NNRTI-containing regimen	Alive
863	39	1	2007-03-13	0	0					96	103			2009-12-31	No school or primary school	$365-$999	Stage III	NNRTI-containing regimen	Alive
864	45	0	2006-02-21	0	1	2008-11-03	2009-08-10			121	63	11.4		2009-12-31	Some secondary school	>$3000	Stage III	NNRTI-containing regimen	Alive
865	27	1	2006-12-19	0	0					122	143	8.5		2009-12-31	Some secondary school	<$365	Stage IV	NNRTI-containing regimen	Alive
866	46	1	2008-06-03	0	0					111	163	11.9		2009-12-31	No school or primary school	<$365	Stage III	NNRTI-containing regimen	Alive
867	49	1	2005-04-21	0	0					165	320	10.4		2009-12-31	Some secondary school	<$365	Stage III	NNRTI-containing regimen	Alive
868	25	1	2005-05-13	0	0					110	99	5.9		2009-12-29	Some secondary school	<$365	Stage III	NNRTI-containing regimen	Alive
869	65	1	2005-07-25	0	0						29	9.7	2009-04-04	2009-03-10	No school or primary school	<$365	Stage IV	NNRTI-containing regimen	Deceased
870	26	1	2008-03-05	0	0					132	50	11.3		2009-12-31	Some secondary school	<$365	Stage IV	NNRTI-containing regimen	Alive
871	32	1	2007-04-16	0	0					117	199	10.8		2009-12-31	Some secondary school	$365-$999	Stage III	NNRTI-containing regimen	Alive
872	46	0	2006-06-07	0	0					100	25			2006-06-27	No school or primary school	<$365	Stage IV	NNRTI-containing regimen	Lost to follow-up
873	41	0	2005-08-01	0	0					104	1	4.7	2006-06-16	2005-12-29	Some secondary school	<$365	Stage IV	NNRTI-containing regimen	Deceased
874	28	1	2006-06-08	0	0					93	28	9.9	2006-07-15	2006-06-22	Some secondary school	<$365	Stage IV	NNRTI-containing regimen	Deceased
875	30	1	2005-05-12	0	0					105	306	13.1		2009-12-31	Some secondary school	$365-$999	Stage I	NNRTI-containing regimen	Alive
876	68	1	2007-03-06	0	0					112	136	11		2009-12-31	No school or primary school	$365-$999	Stage III	NNRTI-containing regimen	Alive
877	25	0	2006-06-21	0	0					124	16	12.1		2009-12-31	Some secondary school	<$365	Stage IV	NNRTI-containing regimen	Alive
878	42	1	2005-06-14	0	0							8.3		2005-06-14	No school or primary school	<$365	Stage IV	NNRTI-containing regimen	Transfer
879	43	0	2005-05-09	0	0					153	99	12.8		2006-09-29	Some secondary school	<$365	Stage IV	NNRTI-containing regimen	Lost to follow-up
880	39	1	2008-07-15	0	0					129	232	10.3		2009-12-31	Some secondary school	<$365	Stage I	NNRTI-containing regimen	Alive
881	38	0	2007-09-04	0	0					110	51	11.9		2009-12-31	Some secondary school	$365-$999	Stage III	PI-containing regimen	Alive
882	31	0	2005-06-03	0	0					132	1	11.5		2009-12-31	Some university	$365-$999	Stage IV	NNRTI-containing regimen	Alive
883	30	1	2005-07-08	0	0					114	2	8.9		2005-12-12	Some secondary school	$365-$999	Stage IV	NNRTI-containing regimen	Lost to follow-up
884	30	1	2008-09-15	0	0					100	28	9.8		2008-12-18	Some secondary school	<$365	Stage III	NNRTI-containing regimen	Transfer
885	33	1	2007-11-05	0	0					137	113	11.6		2009-12-31	Some secondary school	$365-$999	Stage III	NNRTI-containing regimen	Alive
886	24	0	2006-01-25	0	0					103	6	9.7		2007-03-15	Some secondary school	<$365	Stage IV	NNRTI-containing regimen	Lost to follow-up
887	45	0	2003-05-30	0	0					137	51	10.1		2009-12-31	Some secondary school	<$365	Stage III	NNRTI-containing regimen	Alive
888	45	0	2005-08-17	0	0					110	5	10.1		2009-12-17	Some secondary school	<$365	Stage III	NNRTI-containing regimen	Alive
889	34	1	2006-03-16	0	0					138	6	12.2	2007-04-30	2006-06-16	No school or primary school	$365-$999	Stage III	NNRTI-containing regimen	Deceased
890	49	0	2005-08-03	0	0					125	33	8.9		2009-12-31	Some secondary school	<$365	Stage IV	NNRTI-containing regimen	Alive
891	47	0	2007-03-02	0	0					125	98	11.2		2009-12-31	No school or primary school	$365-$999	Stage III	NNRTI-containing regimen	Alive
892	48	1	2007-11-30	0	0					140	183	9.6		2009-12-31	No school or primary school	$365-$999	Stage III	NNRTI-containing regimen	Alive
893	16	1	2005-08-18	0	0					74	3	9.9		2009-12-31	Some secondary school	<$365	Stage IV	NNRTI-containing regimen	Alive
894	23	1	2008-06-09	0	1	2008-05-12	2009-01-13			85	7	9.2		2009-12-31	No school or primary school	<$365	Stage III	NNRTI-containing regimen	Alive
895	49	0	2007-03-15	0	0					117	143	11.3		2009-12-31	No school or primary school	<$365	Stage III	NNRTI-containing regimen	Alive
896	23	1	2006-08-09	0	0					123	91	10.2		2009-12-31	No school or primary school	$365-$999	Stage III	NNRTI-containing regimen	Alive
897	13	1	2006-10-09	0	0					74	609	12		2009-11-12	No school or primary school	<$365	Stage III	NNRTI-containing regimen	Alive
898	46	1	2007-09-12	0	0					154	92	9.2		2009-12-31	Some secondary school	<$365	Stage III	PI-containing regimen	Alive
899	33	1	2006-02-20	0	0					116		10.4		2009-09-07	No school or primary school	<$365	Stage IV	NNRTI-containing regimen	Alive
900	37	0	2006-12-21	0	1	2006-07-10	2007-01-18			129	17	11	2008-11-10	2008-08-07	Some secondary school	<$365	Stage III	NNRTI-containing regimen	Deceased
901	50	1	2006-03-22	0	0						184	11.2		2009-12-31	Some secondary school	<$365	Stage IV	NNRTI-containing regimen	Alive
902	48	0	2005-08-12	0	0					158	63	11.6		2009-12-31	Some university	$1000-$2999	Stage III	NNRTI-containing regimen	Alive
903	34	0	2005-07-29	0	0					108	14	10.2		2009-12-31	Some secondary school	$365-$999	Stage IV	NNRTI-containing regimen	Alive
904	43	1	2008-12-01	0	0					131		12.6		2009-12-17	Some secondary school	$365-$999	Stage III	NNRTI-containing regimen	Transfer
905	34	0	2005-09-22	0	0					103	21	10.4		2009-11-03	Some secondary school	$365-$999	Stage IV	NNRTI-containing regimen	Alive
906	40	1	2006-03-21	0	1	2006-06-06	2006-07-15			96	18	10.3		2009-12-31	No school or primary school	$365-$999	Stage IV	NNRTI-containing regimen	Alive
907	46	1	2006-11-29	0	0					126	110	10.7		2009-12-31	Some secondary school	$365-$999	Stage IV	NNRTI-containing regimen	Alive
908	38	1	2005-06-17	0	0					130	44	8.9		2009-12-31	Some secondary school	<$365	Stage IV	NNRTI-containing regimen	Alive
909	45	1	2005-06-23	0	0							7.7		2006-08-08	No school or primary school	<$365	Stage III	NNRTI-containing regimen	Transfer
910	25	1	2006-03-30	0	0					91	41	10.4		2009-12-31	Some secondary school	<$365	Stage IV	NNRTI-containing regimen	Alive
911	15	0	2007-12-12	0	0					48	21	7.4		2009-12-31	No school or primary school	<$365	Stage IV	NNRTI-containing regimen	Alive
912	36	1	2006-10-16	0	0					104	5			2007-03-15	No school or primary school	<$365	Stage IV	NNRTI-containing regimen	Lost to follow-up
913	38	0	2005-07-11	0	0					96	10	9.8	2006-12-15	2005-07-11	Some secondary school	<$365	Stage IV	NNRTI-containing regimen	Deceased
914	37	1	2006-06-20	0	0					98	169	11.6		2009-06-22	No school or primary school	<$365	Stage IV	NNRTI-containing regimen	Transfer
915	52	0	2005-08-04	0	0					108	21	7.6	2005-12-11	2005-12-05	No school or primary school	<$365	Stage IV	NNRTI-containing regimen	Deceased
916	37	1	2005-09-05	0	0					150	22	9.1	2005-10-12	2005-09-27	No school or primary school	$365-$999	Stage IV	NNRTI-containing regimen	Deceased
917	44	0	2007-08-08	0	0					129	157	12.3		2009-12-31	Some secondary school	<$365	Stage III	PI-containing regimen	Alive
918	21	1	2007-01-23	0	0					150	116	9.9		2009-12-31	No school or primary school	<$365	Stage I	NNRTI-containing regimen	Alive
919	37	0	2007-11-26	0	0					114	158	12.2		2009-12-31	Some secondary school	$365-$999	Stage III	NNRTI-containing regimen	Alive
920	37	1	2007-09-12	0	0					108	94	9.1		2007-09-12	No school or primary school	<$365	Stage III	PI-containing regimen	Lost to follow-up
921	50	0	2008-01-10	0	0					153	14	9		2009-12-31	Some secondary school	$365-$999	Stage III	PI-containing regimen	Alive
922	34	0	2006-04-03	0	0					100	103	10.4		2006-05-02	Some secondary school	$365-$999	Stage IV	NNRTI-containing regimen	Lost to follow-up
923	35	1	2008-12-11	0	1	2009-01-07	2009-07-16			78	182	12.3		2009-12-31	No school or primary school	<$365	Stage III	NNRTI-containing regimen	Alive
924	34	1	2008-10-20	0	0					140	156	12		2009-12-31	No school or primary school	<$365	Stage I	NNRTI-containing regimen	Alive
925	50	0	2008-10-06	0	0					140		10.9	2008-12-05	2008-11-24	No school or primary school	<$365	Stage III	NNRTI-containing regimen	Deceased
926	40	0	2007-06-28	0	1	2006-12-14	2007-09-26			130	50	10.7	2007-10-26	2007-09-26	No school or primary school	<$365	Stage III	NNRTI-containing regimen	Deceased
927	39	0	2005-10-06	0	1	2005-09-27	2006-04-09			97	40	7.2		2009-12-31	Some secondary school	$365-$999	Stage III	NNRTI-containing regimen	Alive
928	36	0	2005-09-09	0	0					131	4	10.1		2009-12-31	Some university	$365-$999	Stage IV	NNRTI-containing regimen	Transfer
929	44	0	2005-09-16	0	0					193	30	12.8		2009-12-31	Some university	$1000-$2999	Stage IV	NNRTI-containing regimen	Alive
930	50	1	2005-09-14	0	0					73	62	7.6	2007-08-09	2007-07-10	No school or primary school	<$365	Stage IV	NNRTI-containing regimen	Deceased
931	46	0	2007-01-11	0	1	2007-03-02	2007-10-02			116	82			2009-12-31	Some secondary school	<$365	Stage III	NNRTI-containing regimen	Alive
932	33	1	2007-03-09	0	0					128	184	12.7		2008-12-23	Some secondary school	<$365	Stage III	NNRTI-containing regimen	Lost to follow-up
933	57	0	2007-04-19	0	0					123	190	9.8		2009-12-31	Some secondary school	$365-$999	Stage III	NNRTI-containing regimen	Alive
934	39	1	2006-11-28	0	0						199	11.2		2009-12-31	No school or primary school	<$365	Stage IV	NNRTI-containing regimen	Alive
935	53	0	2005-09-09	0	0					160	290	12.8	2005-11-19	2005-11-11	Some secondary school	<$365	Stage III	NNRTI-containing regimen	Deceased
936	38	1	2006-06-19	0	1	2006-01-17				116	193	8.7		2009-12-31	No school or primary school	<$365	Stage IV	NNRTI-containing regimen	Alive
937	34	1	2005-10-14	0	1	2005-08-30	2005-11-14			141	53	8.4	2005-11-19	2005-10-24	Some secondary school	<$365	Stage IV	Other regimen	Deceased
938	32	0	2005-09-19	0	0					127	2	9.9		2009-12-31	No school or primary school	<$365	Stage IV	NNRTI-containing regimen	Alive
939	42	0	2006-04-07	0	0						177	9.1	2006-10-10	2006-09-22	Some secondary school	<$365	Stage III	NNRTI-containing regimen	Deceased
940	48	0	2008-09-17	0	0					155	314	14.5		2009-12-31	Some secondary school	<$365	Stage III	NNRTI-containing regimen	Alive
941	29	1	2005-09-12	0	0					152	100	8.8		2009-12-31	No school or primary school	<$365	Stage III	NNRTI-containing regimen	Alive
942	28	0	2008-09-29	0	0					140	275	11		2009-12-31	Some secondary school	<$365	Stage I	NNRTI-containing regimen	Alive
943	52	0	2006-07-14	0	0						219	13		2009-12-31	No school or primary school	<$365	Stage IV	NNRTI-containing regimen	Alive
944	25	1	2007-05-22	0	0					126	102	9.3		2009-12-31	No school or primary school	<$365	Stage III	NNRTI-containing regimen	Alive
945	39	1	2007-01-09	0	0					155	109	11.5		2009-12-31	Some secondary school	$365-$999	Stage I	NNRTI-containing regimen	Alive
946	19	1	2006-11-16	0	0					102	191	9.9		2009-09-25	No school or primary school	<$365	Stage III	NNRTI-containing regimen	Alive
947	30	0	2006-03-29	0	0					162	48	12.4		2009-12-31	Some university	$365-$999	Stage IV	NNRTI-containing regimen	Alive
948	38	0	2006-10-23	0	0					108	29	6.8		2009-12-31	Some secondary school	$365-$999	Stage IV	NNRTI-containing regimen	Alive
949	22	1	2005-09-01	0	0					113	21	10.7		2007-01-22	Some secondary school	<$365	Stage III	NNRTI-containing regimen	Transfer
950	40	0	2008-11-12	0	0					134	390	11.3		2009-12-31	Some secondary school	$365-$999	Stage III	NNRTI-containing regimen	Alive
951	15	0	2005-10-12	0	0					65	7	10		2009-12-31	No school or primary school	<$365	Stage IV	NNRTI-containing regimen	Alive
952	49	0	2007-08-29	0	0					120	188	13.2		2009-12-31	No school or primary school	$365-$999	Stage III	PI-containing regimen	Alive
953	44	0	2008-02-07	0	0					116	127	8.3		2009-12-31	Some secondary school	<$365	Stage III	NNRTI-containing regimen	Alive
954	38	0	2005-09-27	0	0					118	6	10.3		2009-12-31	Some secondary school	<$365	Stage IV	NNRTI-containing regimen	Alive
955	29	1	2005-10-04	0	0					51	33	9.8		2006-07-18	Some secondary school	<$365	Stage IV	Other regimen	Transfer
956	23	1	2007-03-01	0	0					104	90			2009-12-31	No school or primary school	$365-$999	Stage III	NNRTI-containing regimen	Alive
957	56	1	2007-11-08	0	0					101	137	8.9		2009-12-31	No school or primary school	$365-$999	Stage III	NNRTI-containing regimen	Alive
958	53	1	2006-11-14	0	0					130	103	9.8		2009-12-31	No school or primary school	<$365	Stage III	NNRTI-containing regimen	Alive
959	37	1	2008-10-13	0	0					108	211	6.3		2009-12-31	No school or primary school	<$365	Stage III	NNRTI-containing regimen	Alive
960	31	0	2006-03-20	0	0						82	9.1		2009-12-31	No school or primary school	<$365	Stage IV	NNRTI-containing regimen	Alive
961	50	0	2008-08-28	0	0					92		7.8	2008-09-09	2008-08-28	No school or primary school	<$365	Stage III	NNRTI-containing regimen	Deceased
962	43	0	2005-09-09	0	0						11	8.9	2005-10-25	2005-10-21	Some secondary school	<$365	Stage IV	NNRTI-containing regimen	Deceased
963	44	0	2008-01-29	0	0					186	159	10.6		2009-12-31	Some secondary school	<$365	Stage III	NNRTI-containing regimen	Alive
964	14	1	2006-08-22	0	1	2005-12-01	2006-12-12			89	347	8.7		2009-12-31	No school or primary school	<$365	Stage III	NNRTI-containing regimen	Alive
965	27	1	2006-06-09	0	0					118	47	8.1		2009-12-31	Some secondary school	$365-$999	Stage IV	NNRTI-containing regimen	Alive
966	35	0	2006-06-09	0	0					140	75	14.8	2006-08-24	2006-06-09	Some secondary school	<$365	Stage IV	NNRTI-containing regimen	Deceased
967	31	0	2006-01-24	0	0					137	4	11.9		2006-02-02	Some secondary school	<$365	Stage IV	NNRTI-containing regimen	Transfer
968	51	1	2007-02-07	0	0					96	152	7.9	2007-04-16	2007-02-28	No school or primary school	<$365	Stage III	NNRTI-containing regimen	Deceased
969	14	1	2005-12-19	0	0					84	413	12.5		2009-12-31	Some secondary school	<$365	Stage IV	NNRTI-containing regimen	Alive
970	34	0	2006-07-19	0	1	2006-05-04	2007-01-04			117	175	10.6		2009-12-31	Some secondary school	<$365	Stage III	NNRTI-containing regimen	Alive
971	13	0	2006-11-06	0	0					61	197	12.1		2009-12-31	No school or primary school	<$365	Stage III	NNRTI-containing regimen	Alive
972	45	0	2007-07-04	0	0					146	168	11.3		2009-12-11	Some secondary school	<$365	Stage III	NNRTI-containing regimen	Alive
973	51	0	2008-09-29	0	0					180	555	12.6		2009-12-31	Some secondary school	$365-$999	Stage III	NNRTI-containing regimen	Alive
974	55	1	2006-04-06	0	0						266	12.7		2009-07-08	No school or primary school	<$365	Stage IV	NNRTI-containing regimen	Transfer
975	36	1	2004-11-12	0	0					147	190	6.9		2009-12-31	No school or primary school	<$365	Stage III	NNRTI-containing regimen	Alive
976	42	1	2007-06-06	0	0					126	207	11.8		2009-12-31	No school or primary school	<$365	Stage I	NNRTI-containing regimen	Alive
977	42	0	2007-08-13	0	0					108	106	11		2008-04-16	Some secondary school	<$365	Stage III	PI-containing regimen	Transfer
978	36	0	2006-03-13	0	0						4	12.1		2009-12-31	No school or primary school	<$365	Stage IV	NNRTI-containing regimen	Alive
979	41	0	2006-03-09	0	0					120	164	9.8		2009-12-31	No school or primary school	$365-$999	Stage III	NNRTI-containing regimen	Alive
980	43	1	2007-11-13	0	0					160	13	9.1		2007-11-13	No school or primary school	<$365	Stage III	NNRTI-containing regimen	Lost to follow-up
981	37	0	2003-02-26	0	1	2002-12-02	2003-08-21			126	131	12		2009-12-31	Some secondary school	<$365	Stage III	Other regimen	Alive
982	44	0	2007-10-05	0	0					135	185	14		2009-12-31	No school or primary school	<$365	Stage III	PI-containing regimen	Alive
983	50	1	2008-05-26	0	0					110	152	7.8		2009-12-31	No school or primary school	<$365	Stage III	NNRTI-containing regimen	Alive
984	46	0	2006-04-28	0	0						229	10.1	2006-05-30	2006-05-29	Some secondary school	$365-$999	Stage IV	NNRTI-containing regimen	Deceased
985	30	1	2007-03-20	0	0					97	118	10.2		2009-12-31	Some secondary school	<$365	Stage IV	NNRTI-containing regimen	Alive
986	44	1	2006-09-29	0	0					112	128	9.6		2009-12-31	No school or primary school	<$365	Stage I	NNRTI-containing regimen	Alive
987	57	1	2006-12-21	0	0					116	192	9.2		2009-12-31	No school or primary school	<$365	Stage III	NNRTI-containing regimen	Alive
988	43	1	2006-06-28	0	0					91	198	10.9		2009-12-31	No school or primary school	<$365	Stage IV	NNRTI-containing regimen	Alive
989	33	0	2008-06-24	0	0					145	71	12.6		2009-12-31	Some secondary school	$365-$999	Stage III	NNRTI-containing regimen	Alive
990	29	0	2007-03-23	0	0					154	146		2007-11-28	2007-08-17	Some secondary school	$365-$999	Stage IV	NNRTI-containing regimen	Deceased
991	71	1	2005-10-13	0	0							11	2005-11-25	2005-10-13	Some secondary school	<$365	Stage IV	NNRTI-containing regimen	Deceased
992	44	0	2006-03-15	0	1	2005-10-28	2006-06-04				31	15.1	2006-06-04	2006-05-29	Some secondary school	<$365	Stage IV	NNRTI-containing regimen	Deceased
993	51	1	2008-10-02	0	1	2008-11-12	2009-08-11			105	309	11.3		2009-12-31	No school or primary school	<$365	Stage III	NNRTI-containing regimen	Alive
994	40	0	2004-11-08	0	0					127	262	11.8		2009-12-31	Some secondary school	<$365	Stage III	NNRTI-containing regimen	Alive
995	25	1	2008-05-06	0	0					133	210	8.6		2009-12-31	Some secondary school	<$365	Stage III	NNRTI-containing regimen	Alive
996	45	0	2006-01-26	0	1	2005-12-28	2006-02-20			90	41	8.3	2007-08-26	2006-10-12	No school or primary school	<$365	Stage III	NNRTI-containing regimen	Deceased
997	33	1	2005-11-16	0	0					145	143	10.3		2008-03-03	No school or primary school	<$365	Stage I	NNRTI-containing regimen	Transfer
998	38	1	2006-03-31	0	0					136	42	11		2009-12-31	No school or primary school	$365-$999	Stage III	NNRTI-containing regimen	Alive
999	42	1	2008-01-07	0	0					119	162	10.6		2009-07-06	Some secondary school	$365-$999	Stage III	NNRTI-containing regimen	Transfer
1000	19	1	2005-12-08	0	0					138		7.9		2009-12-31	Some secondary school	<$365	Stage I	PI-containing regimen	Alive
1001	22	0	2008-12-11	0	0					122	355	10.6		2009-12-31	Some secondary school	<$365	Stage I	NNRTI-containing regimen	Alive
1002	36	0	2006-06-28	0	0					117	4	12.3		2007-12-12	No school or primary school	<$365	Stage IV	NNRTI-containing regimen	Transfer
1003	65	0	2006-05-22	0	0					110	177	9.4		2009-12-31	No school or primary school	<$365	Stage III	NNRTI-containing regimen	Alive
1004	41	1	2006-03-24	0	0					129	142	12.4		2009-12-31	Some secondary school	$365-$999	Stage III	NNRTI-containing regimen	Alive
1005	34	0	2006-08-24	0	0					130	233	10.7		2006-09-11	No school or primary school	<$365	Stage IV	NNRTI-containing regimen	Lost to follow-up
1006	45	1	2007-11-28	0	0					130	144	11.2		2009-12-31	Some secondary school	$365-$999	Stage III	NNRTI-containing regimen	Alive
1007	45	1	2006-07-21	0	0					81	36	9.9		2009-12-31	No school or primary school	<$365	Stage IV	NNRTI-containing regimen	Alive
1008	29	0	2006-03-10	0	1	2009-12-09				133	183	10.8		2009-12-31	Some secondary school	$365-$999	Stage III	NNRTI-containing regimen	Alive
1009	53	1	2006-03-16	0	0					157	89	11.2		2009-12-31	No school or primary school	<$365	Stage III	NNRTI-containing regimen	Alive
1010	27	0	2006-03-29	0	0					127	85	13.2		2009-12-31	No school or primary school	<$365	Stage IV	NNRTI-containing regimen	Alive
1011	42	0	2006-04-04	0	0					119	31	12.5		2009-12-31	Some secondary school	$365-$999	Stage IV	NNRTI-containing regimen	Alive
1012	28	1	2006-03-15	0	0					118	160	11.8		2009-12-31	No school or primary school	$365-$999	Stage III	NNRTI-containing regimen	Alive
1013	46	1	2006-04-05	0	0					113	150	11.6		2009-12-31	No school or primary school	$365-$999	Stage IV	NNRTI-containing regimen	Alive
1014	33	1	2008-06-21	0	0					119	113	10.7		2009-12-31	No school or primary school	<$365	Stage III	NNRTI-containing regimen	Alive
1015	21	1	2006-03-15	0	0					118	21	10.2	2007-07-17	2007-07-02	Some secondary school	<$365	Stage IV	NNRTI-containing regimen	Deceased
1016	40	0	2007-05-21	0	0					121	158	11		2008-06-19	No school or primary school	<$365	Stage III	NNRTI-containing regimen	Lost to follow-up
1017	45	0	2006-03-29	0	0					115	93	10.5		2009-12-31	Some secondary school	<$365	Stage IV	NNRTI-containing regimen	Alive
1018	36	1	2006-02-23	0	0					116	52	11.6		2006-02-23	No school or primary school	<$365	Stage III	NNRTI-containing regimen	Lost to follow-up
1019	34	0	2006-05-08	0	0					91	4	8.4	2006-05-14	2006-05-11	Some secondary school	$365-$999	Stage IV	NNRTI-containing regimen	Deceased
1020	31	0	2006-02-22	0	0					97	16	10.9		2009-12-31	No school or primary school	$365-$999	Stage IV	NNRTI-containing regimen	Alive
1021	29	0	2008-12-05	0	0					154	278	13.6		2009-12-31	Some secondary school	$365-$999	Stage III	NNRTI-containing regimen	Alive
1022	25	0	2006-06-02	0	0					124	39	10.6	2008-12-31	2008-10-29	Some secondary school	<$365	Stage IV	NNRTI-containing regimen	Deceased
1023	26	1	2007-01-25	0	0					128	16	12.2		2009-12-31	Some secondary school	<$365	Stage III	NNRTI-containing regimen	Alive
1024	19	0	2006-03-31	0	0					111	14	9.9		2009-12-31	Some secondary school	<$365	Stage IV	NNRTI-containing regimen	Alive
1025	33	0	2006-09-18	0	1	2006-10-09	2007-05-16			122		10.4		2007-06-14	No school or primary school	<$365	Stage IV	NNRTI-containing regimen	Lost to follow-up
1026	31	0	2006-07-10	0	0					120	134	11.3		2007-12-03	No school or primary school	<$365	Stage IV	NNRTI-containing regimen	Lost to follow-up
1027	53	0	2007-02-15	0	0					100	114	12.8		2009-12-31	No school or primary school	<$365	Stage III	NNRTI-containing regimen	Alive
1028	32	1	2005-12-08	0	0					122	18	10.7	2006-02-07	2006-01-10	Some secondary school	<$365	Stage IV	NNRTI-containing regimen	Deceased
1029	56	0	2007-11-28	0	0					130		11.7		2009-12-31	No school or primary school	$365-$999	Stage III	NNRTI-containing regimen	Alive
1030	27	1	2006-09-28	0	0					136	169	10.9		2009-12-31	Some secondary school	<$365	Stage III	NNRTI-containing regimen	Alive
1031	48	1	2006-02-03	0	0					107	137	10.6		2009-12-31	No school or primary school	<$365	Stage III	NNRTI-containing regimen	Alive
1032	27	1	2004-12-10	0	1	2004-12-10	2005-06-15			102	198	9.9	2008-07-23	2008-07-08	Some secondary school	<$365	Stage III	NNRTI-containing regimen	Deceased
1033	39	1	2007-06-21	0	1	2006-11-22	2007-06-21			85	143	8		2007-06-28	Some secondary school	<$365	Stage III	NNRTI-containing regimen	Lost to follow-up
1034	47	0	2007-06-26	0	0					140	116	11.8		2008-02-25	No school or primary school	<$365	Stage III	NNRTI-containing regimen	Transfer
1035	31	1	2008-03-14	0	0						194	11.8		2009-12-31	Some university	<$365	Stage III	NNRTI-containing regimen	Alive
1036	33	1	2007-06-05	0	1	2007-07-17	2007-07-31			105	74	11.6	2007-08-01	2007-07-25	Some secondary school	$1000-$2999	Stage III	NNRTI-containing regimen	Deceased
1037	33	1	2007-08-01	0	1	2007-09-21	2008-03-24			128	222	8.9		2009-12-31	Some secondary school	<$365	Stage I	NNRTI-containing regimen	Alive
1038	34	1	2007-06-01	0	0					119	99	10.3		2009-12-31	No school or primary school	<$365	Stage III	NNRTI-containing regimen	Alive
1039	48	1	2007-12-03	0	0					122	200			2009-12-31	Some university	$365-$999	Stage III	NNRTI-containing regimen	Alive
1040	41	1	2006-08-10	0	0					78	16	10.5	2006-09-03	2006-08-18	Some secondary school	<$365	Stage IV	NNRTI-containing regimen	Deceased
1041	44	0	2006-02-09	0	0					190	34	8.7		2009-12-31	Some secondary school	$1000-$2999	Stage IV	NNRTI-containing regimen	Alive
1042	43	0	2006-07-18	0	0					144		10		2009-12-31	No school or primary school	$365-$999	Stage III	NNRTI-containing regimen	Alive
1043	28	1	2006-03-31	0	0					83	140	9.2		2006-06-30	No school or primary school	<$365	Stage IV	NNRTI-containing regimen	Lost to follow-up
1044	23	0	2006-01-25	0	0					114	51	8.7		2009-12-28	Some secondary school	<$365	Stage III	NNRTI-containing regimen	Alive
1045	34	1	2006-01-23	0	0					91	10	10.6	2006-07-15	2006-02-02	Some secondary school	$365-$999	Stage IV	NNRTI-containing regimen	Deceased
1046	44	0	2007-05-30	0	0					89	5	13.5	2008-05-25	2008-03-05	No school or primary school	<$365	Stage III	NNRTI-containing regimen	Deceased
1047	53	0	2006-06-08	0	1	2006-04-10	2006-12-18			141	90	9.2		2009-12-31	No school or primary school	<$365	Stage IV	NNRTI-containing regimen	Alive
1048	39	1	2007-03-06	0	0					95	193	7.9		2007-11-15	Some secondary school	<$365	Stage III	NNRTI-containing regimen	Lost to follow-up
1049	37	1	2006-03-22	0	0					120	8	8.7		2006-09-27	No school or primary school	<$365	Stage IV	NNRTI-containing regimen	Transfer
1050	38	0	2003-12-19	0	1	2004-05-21	2005-02-14			121	131	10.1		2009-11-27	No school or primary school	<$365	Stage III	NNRTI-containing regimen	Alive
1051	35	0	2006-02-21	0	0						142	11.5		2009-12-03	Some secondary school	$365-$999	Stage IV	NNRTI-containing regimen	Alive
1052	47	1	2006-07-25	0	0					204	54	11.3		2009-12-31	No school or primary school	$365-$999	Stage III	NNRTI-containing regimen	Alive
1053	38	0	2006-11-15	0	0					149	186	12.3		2006-11-15	No school or primary school	<$365	Stage III	NNRTI-containing regimen	Lost to follow-up
1054	28	1	2006-04-11	0	0					107	56			2008-08-18	Some secondary school	<$365	Stage IV	NNRTI-containing regimen	Deceased
1055	43	0	2006-10-31	0	0					135	243	12.3		2008-09-17	No school or primary school	<$365	Stage IV	NNRTI-containing regimen	Lost to follow-up
1056	39	0	2006-03-03	0	1	2008-07-16				112	62	8.1		2009-12-31	Some secondary school	$365-$999	Stage III	NNRTI-containing regimen	Alive
1057	44	1	2007-04-11	0	0					163	33	11.1		2009-12-31	No school or primary school	$365-$999	Stage III	NNRTI-containing regimen	Alive
1058	28	0	2006-03-07	0	0					129	5	11.7	2007-07-03	2007-05-10	No school or primary school	<$365	Stage III	NNRTI-containing regimen	Deceased
1059	13	1	2006-12-27	0	0					129	105	11		2008-06-03	Some secondary school	$365-$999	Stage IV	NNRTI-containing regimen	Lost to follow-up
1060	28	1	2003-09-18	0	1	2003-09-04	2004-02-05			136	190	7.9		2009-12-31	No school or primary school	<$365	Stage III	Other regimen	Alive
1061	25	1	2007-07-11	0	0					106	177	10.2		2009-12-31	Some secondary school	<$365	Stage III	NNRTI-containing regimen	Alive
1062	41	0	2006-12-19	0	0					94	170	14		2009-09-25	No school or primary school	<$365	Stage IV	NNRTI-containing regimen	Alive
1063	33	0	2006-06-14	0	0					96	53	11.6		2006-06-14	No school or primary school	<$365	Stage IV	NNRTI-containing regimen	Lost to follow-up
1064	33	1	2007-03-07	0	0					143	179	11.1		2009-12-31	Some secondary school	$365-$999	Stage I	NNRTI-containing regimen	Alive
1065	49	0	2006-06-20	0	0					118	32	11.9		2006-06-20	No school or primary school	$365-$999	Stage IV	NNRTI-containing regimen	Lost to follow-up
1066	48	0	2008-03-24	0	0					146	149	10.3		2008-04-07	Some secondary school	$365-$999	Stage III	NNRTI-containing regimen	Lost to follow-up
1067	40	0	2006-03-22	0	0					124	10	9.1	2007-01-20	2006-08-29	Some secondary school	$365-$999	Stage IV	NNRTI-containing regimen	Deceased
1068	40	0	2006-03-13	0	0					138	19	10.2		2009-12-31	Some secondary school	$365-$999	Stage IV	NNRTI-containing regimen	Alive
1069	31	0	2007-01-18	0	0					108	59	9.2	2009-01-27	2009-01-20	Some secondary school	$365-$999	Stage III	NNRTI-containing regimen	Deceased
1070	40	1	2006-03-10	0	0					91	57	11		2009-12-31	Some secondary school	$365-$999	Stage IV	NNRTI-containing regimen	Alive
1071	38	1	2006-02-22	0	0						291	11.2		2009-12-31	Some secondary school	$365-$999	Stage III	NNRTI-containing regimen	Alive
1072	38	0	2007-04-16	0	0					137	69	11.6		2009-12-31	Some university	$365-$999	Stage III	NNRTI-containing regimen	Alive
1073	42	0	2006-03-17	0	0					133	62	13.9		2009-12-31	Some secondary school	$365-$999	Stage III	NNRTI-containing regimen	Alive
1074	34	0	2006-03-28	0	0					177	252	9.4		2009-12-31	Some secondary school	$1000-$2999	Stage III	NNRTI-containing regimen	Alive
1075	43	0	2006-12-15	0	0						155	10.5		2009-12-31	No school or primary school	<$365	Stage III	NNRTI-containing regimen	Alive
1076	36	0	2006-03-22	0	0					136	52	13.4		2009-12-31	Some secondary school	$365-$999	Stage III	NNRTI-containing regimen	Alive
1077	21	1	2006-03-17	0	0					141	206	6.6		2009-12-31	Some secondary school	<$365	Stage IV	NNRTI-containing regimen	Alive
1078	49	0	2007-07-12	0	0					117	196	9.9		2009-12-31	Some secondary school	<$365	Stage III	NNRTI-containing regimen	Alive
1079	42	0	2007-07-04	0	0					108	77	10.3		2009-12-31	No school or primary school	<$365	Stage III	NNRTI-containing regimen	Alive
1080	45	1	2006-03-23	0	0					82	115	6.5		2009-12-31	No school or primary school	$365-$999	Stage IV	NNRTI-containing regimen	Alive
1081	38	1	2006-04-07	0	0					114	20	8.3		2009-12-31	No school or primary school	<$365	Stage IV	NNRTI-containing regimen	Alive
1082	35	1	2007-06-15	0	0					143	181	11		2009-12-31	No school or primary school	$365-$999	Stage III	NNRTI-containing regimen	Alive
1083	25	0	2008-03-31	0	0					167	154	11.3		2009-10-27	No school or primary school	$365-$999	Stage III	NNRTI-containing regimen	Alive
1084	49	0	2003-04-24	0	0					115	95	9.6		2009-12-31	Some secondary school	<$365	Stage IV	NNRTI-containing regimen	Alive
1085	53	0	2007-03-05	0	0					127	56	11.5		2007-03-19	No school or primary school	$365-$999	Stage III	NNRTI-containing regimen	Lost to follow-up
1086	47	0	2004-12-23	0	0					132	242	12.1		2009-12-31	No school or primary school	$365-$999	Stage III	NNRTI-containing regimen	Alive
1087	44	0	2006-04-07	0	0					107	173	8		2006-05-30	Some secondary school	$365-$999	Stage IV	NNRTI-containing regimen	Lost to follow-up
1088	58	1	2007-05-10	0	0					136	189	10.7		2009-12-31	No school or primary school	<$365	Stage I	NNRTI-containing regimen	Alive
1089	34	1	2006-06-07	0	0					139	149	11.4		2009-12-31	Some secondary school	<$365	Stage III	NNRTI-containing regimen	Alive
1090	40	0	2006-06-08	0	0					109	149	7.5	2006-11-12	2006-10-30	Some secondary school	$365-$999	Stage IV	NNRTI-containing regimen	Deceased
1091	39	0	2008-09-10	0	0					134	27	13.7		2009-12-31	Some secondary school	$365-$999	Stage III	NNRTI-containing regimen	Alive
1092	35	1	2007-07-13	0	0					108	112	11.7		2009-12-31	No school or primary school	<$365	Stage III	NNRTI-containing regimen	Alive
1093	32	0	2008-03-12	0	0					136	155	10.6		2009-12-31	No school or primary school	<$365	Stage IV	NNRTI-containing regimen	Alive
1094	35	0	2006-07-17	0	0					125	2	10.6		2006-07-17	No school or primary school	<$365	Stage IV	NNRTI-containing regimen	Lost to follow-up
1095	17	1	2007-03-12	0	0					85	50			2007-03-20	Some secondary school	<$365	Stage III	PI-containing regimen	Lost to follow-up
1096	31	0	2007-11-12	0	1	2007-07-02	2008-05-05			139	68	9.4		2009-12-31	Some secondary school	$365-$999	Stage IV	NNRTI-containing regimen	Alive
1097	31	1	2006-05-19	0	0					61	212	7.4		2009-12-30	No school or primary school	<$365	Stage I	NNRTI-containing regimen	Alive
1098	55	0	2007-10-22	0	0					134	148	12		2007-11-21	No school or primary school	$365-$999	Stage III	NNRTI-containing regimen	Lost to follow-up
1099	50	0	2006-07-11	0	0					118	67	9.4		2009-12-31	Some secondary school	>$3000	Stage III	NNRTI-containing regimen	Alive
1100	33	1	2007-05-30	0	1	2008-04-30	2008-11-12			93	147	9.4		2009-12-31	Some secondary school	<$365	Stage III	NNRTI-containing regimen	Alive
1101	28	1	2006-06-09	0	1	2006-03-24	2006-12-14			128	140	8.4		2009-12-31	Some secondary school	<$365	Stage IV	NNRTI-containing regimen	Alive
1102	36	1	2006-06-06	0	0					100	81	8.9	2008-07-27	2008-07-18	No school or primary school	<$365	Stage III	NNRTI-containing regimen	Deceased
1103	47	0	2006-03-29	0	0					113	51	9		2009-12-31	Some secondary school	<$365	Stage IV	NNRTI-containing regimen	Alive
1104	28	1	2007-09-28	0	0					117	207	7.7		2009-12-31	No school or primary school	<$365	Stage III	NNRTI-containing regimen	Alive
1105	33	1	2008-08-05	0	0					123	119	9.3		2009-12-31	No school or primary school	<$365	Stage III	NNRTI-containing regimen	Alive
1106	46	0	2006-04-10	0	0					108	89	9.9		2006-04-17	No school or primary school	<$365	Stage IV	NNRTI-containing regimen	Lost to follow-up
1107	34	0	2008-07-02	0	0					113			2008-07-03	2008-07-02	Some secondary school	$365-$999	Stage IV	NNRTI-containing regimen	Deceased
1108	31	1	2007-06-18	0	0					120	182	7.7		2009-03-13	Some secondary school	<$365	Stage I	NNRTI-containing regimen	Lost to follow-up
1109	30	1	2008-05-06	0	0					137	265	12.2		2009-12-29	Some university	$1000-$2999	Stage III	NNRTI-containing regimen	Alive
1110	40	0	2006-06-30	0	1	2006-04-10	2006-11-10			110	129	7.9		2009-12-31	No school or primary school	$365-$999	Stage IV	NNRTI-containing regimen	Alive
1111	39	0	2008-12-02	0	0					122	78	11.5		2009-12-11	No school or primary school	<$365	Stage IV	NNRTI-containing regimen	Alive
1112	27	1	2006-07-14	0	0					117	299	9.8		2009-12-31	Some secondary school	<$365	Stage IV	NNRTI-containing regimen	Alive
1113	26	1	2006-04-25	0	0					158	235	9.8		2007-03-27	Some secondary school	$365-$999	Stage III	NNRTI-containing regimen	Lost to follow-up
1114	41	1	2003-05-20	0	0					87	7			2003-06-03	No school or primary school	$365-$999	Stage IV	NNRTI-containing regimen	Lost to follow-up
1115	51	0	2007-04-27	0	1	2006-10-15	2007-06-07			129	35	11.9		2009-12-31	No school or primary school	$365-$999	Stage III	NNRTI-containing regimen	Alive
1116	31	1	2008-08-14	0	0					128	29	9.2		2008-09-01	Some secondary school	$365-$999	Stage III	NNRTI-containing regimen	Lost to follow-up
1117	33	0	2006-07-12	0	1	2006-04-17	2006-08-25			116	28	13.3	2006-08-25	2006-08-14	Some secondary school	<$365	Stage IV	NNRTI-containing regimen	Deceased
1118	44	0	2008-08-19	0	0					102	142			2009-12-31	No school or primary school	<$365	Stage III	NNRTI-containing regimen	Alive
1119	42	1	2007-04-02	0	0					96	185	9.4		2009-12-31	Some secondary school	<$365	Stage III	NNRTI-containing regimen	Alive
1120	38	0	2006-07-10	0	0					82	14	10.9	2006-07-19	2006-07-10	Some secondary school	<$365	Stage IV	NNRTI-containing regimen	Deceased
1121	36	1	2008-05-02	0	0					97	185	11.3		2009-12-31	No school or primary school	<$365	Stage III	NNRTI-containing regimen	Alive
1122	30	1	2008-06-24	0	0					149	155	10.6		2009-12-31	No school or primary school	<$365	Stage I	NNRTI-containing regimen	Alive
1123	25	1	2006-06-13	0	0					92	17	8		2009-12-31	No school or primary school	<$365	Stage IV	NNRTI-containing regimen	Alive
1124	30	0	2006-07-17	0	0					128	29	10.3		2009-12-31	Some secondary school	<$365	Stage III	NNRTI-containing regimen	Alive
1125	49	1	2003-10-22	0	0					100	165	11.5	2006-05-04	2006-04-28	No school or primary school	$365-$999	Stage III	NNRTI-containing regimen	Deceased
1126	40	0	2008-11-06	0	0					125	278	11.9		2009-12-31	Some secondary school	<$365	Stage I	NNRTI-containing regimen	Alive
1127	28	1	2008-10-22	0	0					129	228	8.5		2009-12-31	Some secondary school	<$365	Stage I	NNRTI-containing regimen	Alive
1128	35	1	2003-10-16	0	0					120	82	10.8		2009-12-31	No school or primary school	<$365	Stage III	NNRTI-containing regimen	Alive
1129	32	1	2006-06-09	0	0					113	170	12.4		2007-03-20	No school or primary school	<$365	Stage III	NNRTI-containing regimen	Lost to follow-up
1130	42	0	2006-04-28	0	0					115	10		2006-05-30	2006-05-29	Some secondary school	$365-$999	Stage IV	NNRTI-containing regimen	Deceased
1131	28	1	2007-02-26	0	0					80	111	9.1		2009-12-31	No school or primary school	<$365	Stage III	NNRTI-containing regimen	Alive
1132	57	0	2007-10-03	0	0					136		8.5		2009-12-31	No school or primary school	<$365	Stage III	PI-containing regimen	Alive
1133	25	1	2006-06-07	0	0					116	380	4.7		2009-12-31	No school or primary school	<$365	Stage IV	NNRTI-containing regimen	Alive
1134	26	1	2006-04-28	0	0					135	301	10.6		2009-12-31	Some secondary school	$365-$999	Stage III	NNRTI-containing regimen	Alive
1135	49	0	2007-04-11	0	0					114	89	9.4		2009-12-31	Some secondary school	<$365	Stage III	NNRTI-containing regimen	Alive
1136	37	0	2006-10-18	0	0					152	266	11.8	2006-11-04	2006-10-30	Some university	<$365	Stage III	NNRTI-containing regimen	Deceased
1137	16	0	2007-06-12	0	0					77	147	11.3	2007-12-01	2007-11-23	No school or primary school	<$365	Stage III	NNRTI-containing regimen	Deceased
1138	47	1	2006-07-17	0	0					85	72	10		2009-12-31	No school or primary school	<$365	Stage IV	NNRTI-containing regimen	Alive
1139	30	0	2006-10-18	0	0					110	24	8.2		2006-11-06	No school or primary school	<$365	Stage III	NNRTI-containing regimen	Lost to follow-up
1140	57	1	2006-11-13	0	0					191	176	12		2009-12-31	Some secondary school	$365-$999	Stage III	NNRTI-containing regimen	Alive
1141	51	1	2006-06-14	0	0					142	50	9.4	2006-09-14	2006-06-14	Some secondary school	<$365	Stage IV	NNRTI-containing regimen	Deceased
1142	39	1	2007-09-27	0	0					118	138	10.4		2009-12-31	No school or primary school	<$365	Stage III	PI-containing regimen	Alive
1143	32	1	2006-12-27	0	0					123	229	9.4		2007-02-09	No school or primary school	<$365	Stage III	NNRTI-containing regimen	Lost to follow-up
1144	26	0	2006-06-23	0	0					121	4	12.5		2009-12-31	Some secondary school	<$365	Stage IV	NNRTI-containing regimen	Alive
1145	52	1	2006-06-06	0	0					93	103	7.5		2009-12-31	No school or primary school	<$365	Stage IV	NNRTI-containing regimen	Alive
1146	33	1	2006-06-09	0	0					156	128	9.8		2007-08-23	Some secondary school	$365-$999	Stage I	NNRTI-containing regimen	Lost to follow-up
1147	45	0	2007-01-26	0	0					139	120	9		2009-12-31	No school or primary school		Stage IV	NNRTI-containing regimen	Alive
1148	43	0	2006-06-07	0	1	2006-06-23	2006-11-23			97	158	11		2009-12-31	No school or primary school	<$365	Stage III	NNRTI-containing regimen	Alive
1149	38	1	2007-07-13	0	0					130	135	10.4		2009-12-31	Some secondary school	<$365	Stage III	NNRTI-containing regimen	Alive
1150	34	1	2006-06-05	0	0					136	21	11.2		2006-06-05	No school or primary school	<$365	Stage IV	NNRTI-containing regimen	Lost to follow-up
1151	32	0	2006-07-07	0	0					167	65	11.7		2009-12-31	No school or primary school	$365-$999	Stage III	NNRTI-containing regimen	Alive
1152	16	1	2004-02-04	0	1	2004-07-14	2004-12-22			78	79	9.5		2009-12-31	No school or primary school	<$365	Stage IV	NNRTI-containing regimen	Alive
1153	39	1	2007-06-08	0	0					114	132	11		2009-12-31	No school or primary school	<$365	Stage III	NNRTI-containing regimen	Alive
1154	48	0	2006-12-21	0	0					175	109	12		2009-12-31	Some secondary school	$365-$999	Stage III	NNRTI-containing regimen	Transfer
1155	35	1	2007-08-22	0	0					160	33	9		2009-12-31	No school or primary school	<$365	Stage III	PI-containing regimen	Alive
1156	44	0	2006-06-02	0	0					115	20	12.1		2009-12-31	No school or primary school	$365-$999	Stage IV	NNRTI-containing regimen	Alive
1157	26	1	2008-02-27	0	0					110	151	10.6	2008-07-25	2008-02-27	No school or primary school	<$365	Stage III	NNRTI-containing regimen	Deceased
1158	31	1	2008-09-02	0	0					100	193	7.6		2009-12-31	Some secondary school	<$365	Stage III	NNRTI-containing regimen	Alive
1159	36	0	2008-06-06	0	0					142		11.5		2009-12-31	Some secondary school	$365-$999	Stage III	NNRTI-containing regimen	Alive
1160	46	1	2006-10-19	0	0					115	85	8.6		2009-12-31	Some secondary school	<$365	Stage III	NNRTI-containing regimen	Alive
1161	46	1	2006-07-07	0	0					106	60	9.9		2007-01-29	Some secondary school	<$365	Stage III	NNRTI-containing regimen	Lost to follow-up
1162	26	0	2006-07-19	0	0					131	43	6.3		2009-12-31	Some secondary school	$365-$999	Stage IV	NNRTI-containing regimen	Alive
1163	52	0	2006-06-28	0	0					110	71	9.5		2009-12-31	Some secondary school	$365-$999	Stage III	NNRTI-containing regimen	Alive
1164	42	0	2006-06-13	0	0					120	181	10.6		2009-12-31	Some university	$365-$999	Stage IV	NNRTI-containing regimen	Alive
1165	38	1	2006-07-03	0	0					90	175	7.7		2006-07-18	Some secondary school	<$365	Stage IV	NNRTI-containing regimen	Lost to follow-up
1166	28	1	2007-10-25	0	0					107	59	8.1		2009-12-31	Some secondary school	<$365	Stage III	NNRTI-containing regimen	Alive
1167	34	1	2007-02-08	0	0					138	179	9.3		2009-12-31	No school or primary school	<$365	Stage I	NNRTI-containing regimen	Alive
1168	25	1	2008-12-17	0	0					72	61	6.1		2009-12-31	Some secondary school	<$365	Stage III	NNRTI-containing regimen	Alive
1169	50	0	2006-07-06	0	1	2006-08-08	2007-03-26			87	6	7.1	2008-01-06	2007-12-06	No school or primary school	<$365	Stage IV	NNRTI-containing regimen	Deceased
1170	56	1	2006-08-01	0	0					90	100	9.6		2009-12-31	No school or primary school	<$365	Stage IV	NNRTI-containing regimen	Alive
1171	47	1	2006-06-28	0	0					85	44	9.5		2009-12-14	No school or primary school	<$365	Stage IV	NNRTI-containing regimen	Alive
1172	36	0	2006-05-31	0	0					166	13	11.2		2009-12-31	Some secondary school	$365-$999	Stage IV	NNRTI-containing regimen	Alive
1173	36	1	2008-04-24	0	0					115	200	10.2		2009-12-31	No school or primary school	<$365	Stage III	NNRTI-containing regimen	Alive
1174	31	1	2006-06-28	0	0					142	37	11.3		2009-09-29	Some secondary school	<$365	Stage IV	NNRTI-containing regimen	Transfer
1175	30	1	2008-03-18	0	0					160	214	10.7		2009-12-31	No school or primary school	$365-$999	Stage I	NNRTI-containing regimen	Alive
1176	52	1	2006-07-17	0	0					128	38	10		2009-12-31	No school or primary school	<$365	Stage III	NNRTI-containing regimen	Alive
1177	38	0	2006-06-19	0	0					145	105	10.7		2009-12-31	Some university	<$365	Stage IV	NNRTI-containing regimen	Alive
1178	44	0	2008-08-19	0	1	2008-10-20	2009-10-30			144	126	11.9		2009-12-15	Some secondary school	$365-$999	Stage III	NNRTI-containing regimen	Alive
1179	42	0	2006-07-19	0	0					148	220	13.2		2009-12-31	Some secondary school	$1000-$2999	Stage IV	NNRTI-containing regimen	Alive
1180	38	1	2006-06-16	0	0					149	54	10.5		2009-12-31	Some secondary school	<$365	Stage III	NNRTI-containing regimen	Alive
1181	24	1	2008-06-18	0	0					113	59	10.6		2009-12-31	Some secondary school	$365-$999	Stage III	NNRTI-containing regimen	Alive
1182	62	0	2006-06-02	0	0					98	125		2006-10-22	2006-10-04	Some university	>$3000	Stage IV	NNRTI-containing regimen	Deceased
1183	43	0	2006-06-20	0	0					127	71	8		2009-12-31	Some secondary school	<$365	Stage IV	NNRTI-containing regimen	Alive
1184	43	0	2006-07-27	0	0					127	38	10.4		2009-12-31	Some secondary school	>$3000	Stage III	NNRTI-containing regimen	Alive
1185	45	1	2006-07-12	0	0					115	92	10.1		2009-12-31	Some secondary school	<$365	Stage IV	NNRTI-containing regimen	Alive
1186	27	1	2006-07-12	0	0					111	70	6.3		2006-11-16	Some secondary school	<$365	Stage III	NNRTI-containing regimen	Transfer
1187	55	1	2006-10-18	0	0					142	133	10.7		2009-12-31	No school or primary school	<$365	Stage IV	NNRTI-containing regimen	Alive
1188	44	1	2008-12-03	0	0					147	349	9.3		2009-02-26	No school or primary school	$365-$999	Stage III	NNRTI-containing regimen	Lost to follow-up
1189	43	1	2007-04-12	0	0					101	184	7.1		2009-12-31	No school or primary school	<$365	Stage III	NNRTI-containing regimen	Alive
1190	21	1	2007-06-25	0	0					90	119	10.9		2008-05-08	No school or primary school	<$365	Stage III	NNRTI-containing regimen	Lost to follow-up
1191	36	1	2006-06-23	0	0					93	238	6.6	2006-12-15	2006-10-16	Some secondary school	$365-$999	Stage IV	NNRTI-containing regimen	Deceased
1192	15	0	2006-09-12	0	0					78	197	9.9		2009-12-31	Some secondary school	<$365	Stage III	NNRTI-containing regimen	Alive
1193	30	0	2006-06-14	0	0					140	36	10		2006-07-13	No school or primary school	<$365	Stage IV	NNRTI-containing regimen	Lost to follow-up
1194	23	0	2006-06-09	0	0									2007-03-21	Some secondary school	$365-$999	Stage I	NNRTI-containing regimen	Lost to follow-up
1195	37	0	2006-06-16	0	0					221	28			2007-07-04	Some university	<$365	Stage IV	NNRTI-containing regimen	Lost to follow-up
1196	37	0	2006-06-26	0	1	2008-05-28	2008-12-12				21	13.1		2009-12-31	Some secondary school	$365-$999	Stage IV	NNRTI-containing regimen	Alive
1197	51	1	2008-12-12	0	0					117	198	10.3		2009-12-31	Some secondary school	$365-$999	Stage III	NNRTI-containing regimen	Alive
1198	61	1	2006-07-10	0	0					89	74	11		2009-12-31	No school or primary school	<$365	Stage IV	NNRTI-containing regimen	Alive
1199	65	1	2006-07-10	0	0						173	11.7	2007-12-03	2007-11-06	No school or primary school	$365-$999	Stage III	NNRTI-containing regimen	Deceased
1200	31	0	2007-02-15	0	0					115	155	11.7		2009-12-31	No school or primary school	$365-$999	Stage III	NNRTI-containing regimen	Alive
1201	48	1	2004-11-11	0	1	2004-05-24	2004-11-11			81	23			2005-05-09	No school or primary school	<$365	Stage IV	NNRTI-containing regimen	Lost to follow-up
1202	49	0	2007-12-14	0	0					87	186	9.3		2008-01-18	No school or primary school	<$365	Stage III	NNRTI-containing regimen	Lost to follow-up
1203	44	1	2007-03-01	0	0					118	159	7.4		2009-12-31	No school or primary school	$1000-$2999	Stage III	NNRTI-containing regimen	Alive
1204	30	1	2008-10-09	0	0					139	194	11.6		2009-12-31	Some secondary school	<$365	Stage I	NNRTI-containing regimen	Alive
1205	36	0	2006-10-11	0	0					91	148			2009-12-31	No school or primary school	<$365	Stage IV	NNRTI-containing regimen	Alive
1206	32	1	2006-10-24	0	0					102	150	9.9		2009-12-31	Some secondary school	<$365	Stage III	NNRTI-containing regimen	Alive
1207	61	0	2006-06-23	0	0					175	9	10.3		2009-12-31	Some secondary school	<$365	Stage IV	NNRTI-containing regimen	Alive
1208	15	1	2006-07-28	0	0					72	16	10.9		2009-12-31	No school or primary school	<$365	Stage III	NNRTI-containing regimen	Alive
1209	32	1	2006-11-10	0	0					102	77	11.2		2009-12-31	Some secondary school	<$365	Stage III	NNRTI-containing regimen	Alive
1210	52	0	2008-03-11	0	0					95	201	9.6		2009-12-31	Some secondary school	<$365	Stage IV	NNRTI-containing regimen	Alive
1211	30	0	2006-07-17	0	0					121	52	11		2006-09-06	Some secondary school	<$365	Stage IV	NNRTI-containing regimen	Lost to follow-up
1212	33	1	2006-09-25	0	0					108	103	8.9		2009-12-31	No school or primary school	<$365	Stage IV	NNRTI-containing regimen	Alive
1213	49	1	2006-06-29	0	0					77		8.5		2009-12-31	No school or primary school	<$365	Stage IV	NNRTI-containing regimen	Alive
1214	23	1	2008-10-21	0	0					106	69	9		2008-12-11	No school or primary school	<$365	Stage III	NNRTI-containing regimen	Lost to follow-up
1215	22	1	2007-01-17	0	0					76	125	8.2		2009-12-31	Some secondary school	<$365	Stage III	NNRTI-containing regimen	Alive
1216	43	1	2006-07-07	0	0					90	8	8.8		2006-10-12	Some secondary school	$365-$999	Stage IV	NNRTI-containing regimen	Lost to follow-up
1217	46	0	2006-11-27	0	0					124	130	10.7		2006-12-29	Some secondary school	<$365	Stage IV	NNRTI-containing regimen	Lost to follow-up
1218	33	1	2007-01-22	0	0					145	12	8.8	2007-07-08	2007-03-26	Some secondary school	<$365	Stage III	NNRTI-containing regimen	Deceased
1219	46	0	2006-07-17	0	0					119	9			2009-12-31	No school or primary school	<$365	Stage IV	NNRTI-containing regimen	Alive
1220	25	0	2007-07-10	0	0					150	57	10.9		2007-09-18	No school or primary school	<$365	Stage III	NNRTI-containing regimen	Transfer
1221	38	1	2006-07-11	0	0					156	214	8.6		2006-07-11	Some secondary school	<$365	Stage I	NNRTI-containing regimen	Lost to follow-up
1222	34	0	2007-11-26	0	0					121	184	10.4		2009-12-31	Some secondary school	<$365	Stage III	NNRTI-containing regimen	Alive
1223	62	0	2006-07-13	0	0					119	101	11		2009-12-31	No school or primary school	$365-$999	Stage III	NNRTI-containing regimen	Alive
1224	33	0	2006-12-13	0	0					98	221	7.5		2009-12-31	No school or primary school	<$365	Stage IV	NNRTI-containing regimen	Alive
1225	31	1	2007-02-27	0	1	2006-07-21	2007-03-02			124	149	10.5		2009-12-07	Some secondary school	<$365	Stage III	NNRTI-containing regimen	Alive
1226	39	1	2006-07-26	0	0					114	2	9.9		2009-12-31	Some secondary school	<$365	Stage III	NNRTI-containing regimen	Alive
1227	19	1	2006-10-30	0	0					102	170	10.3		2009-12-31	No school or primary school	<$365	Stage IV	NNRTI-containing regimen	Alive
1228	36	0	2006-07-21	0	0					127	16	11.6		2009-12-31	No school or primary school	<$365	Stage IV	NNRTI-containing regimen	Alive
1229	67	0	2008-12-10	0	0					137	348	9		2009-12-31	No school or primary school	$365-$999	Stage I	NNRTI-containing regimen	Alive
1230	49	0	2006-07-18	0	0					175	349			2009-12-31	Some university	$365-$999	Stage IV	NNRTI-containing regimen	Alive
1231	39	0	2008-05-21	0	0					112	184	10.1		2009-09-01	No school or primary school	$365-$999	Stage III	NNRTI-containing regimen	Alive
1232	35	0	2006-10-02	0	0					119	202	13.8		2009-12-31	Some secondary school	$365-$999	Stage III	NNRTI-containing regimen	Alive
1233	36	0	2007-05-17	0	0					126	176	10.7		2007-06-13	Some secondary school	$365-$999	Stage III	NNRTI-containing regimen	Lost to follow-up
1234	44	1	2008-09-09	0	0					119	272	9.3		2009-12-31	Some secondary school	<$365	Stage III	NNRTI-containing regimen	Alive
1235	27	1	2007-03-15	0	1	2006-10-11	2007-04-23			117	4	11.3		2009-12-31	Some secondary school	$365-$999	Stage III	NNRTI-containing regimen	Alive
1236	41	1	2007-04-27	0	0					128	196	11		2009-12-31	No school or primary school	<$365	Stage III	NNRTI-containing regimen	Alive
1237	32	1	2007-09-10	0	0					123	101	11.8		2009-12-31	Some secondary school	$365-$999	Stage III	PI-containing regimen	Alive
1238	32	0	2007-10-15	0	0					110	84	13		2009-12-31	Some secondary school	<$365	Stage III	PI-containing regimen	Alive
1239	46	1	2007-02-02	0	0					122	64			2008-01-14	Some secondary school	<$365	Stage III	NNRTI-containing regimen	Transfer
1240	50	0	2008-02-27	0	0					129	155	6.4		2009-12-31	No school or primary school	$365-$999	Stage III	NNRTI-containing regimen	Alive
1241	43	1	2007-09-04	0	0					111	152	7		2007-12-12	No school or primary school	<$365	Stage III	PI-containing regimen	Transfer
1242	42	1	2007-01-18	0	1	2006-09-22	2007-05-31			94		6.3		2009-12-31	Some secondary school	<$365	Stage IV	NNRTI-containing regimen	Alive
1243	52	0	2006-09-25	0	0					117	7	11.4		2006-10-10	No school or primary school	<$365	Stage IV	NNRTI-containing regimen	Lost to follow-up
1244	42	0	2003-05-06	0	0					138	102		2003-05-29	2003-05-15	No school or primary school	<$365	Stage III	NNRTI-containing regimen	Deceased
1245	51	0	2007-03-20	0	0					158	79	11.6		2008-02-26	No school or primary school	<$365	Stage III	NNRTI-containing regimen	Lost to follow-up
1246	47	0	2006-08-02	0	0					145	295			2009-12-31	Some university	$365-$999	Stage IV	NNRTI-containing regimen	Alive
1247	16	0	2007-01-17	0	0					68	5	11.3	2007-04-20	2007-01-24	Some secondary school	<$365	Stage IV	NNRTI-containing regimen	Deceased
1248	30	1	2006-08-14	0	0					142	132	10.2		2009-12-31	Some secondary school	$365-$999	Stage III	NNRTI-containing regimen	Alive
1249	32	0	2008-05-14	0	0					146	29	14.2		2009-12-31	Some secondary school	$365-$999	Stage III	NNRTI-containing regimen	Alive
1250	40	0	2006-09-06	0	0					113	20	9.7		2009-12-31	No school or primary school	<$365	Stage IV	NNRTI-containing regimen	Alive
1251	30	1	2007-10-11	0	0					114	51	9.1		2009-12-31	No school or primary school	<$365	Stage III	NNRTI-containing regimen	Alive
1252	36	0	2007-04-03	0	1	2006-08-11	2007-05-08			177	8	11.6		2009-12-04	Some secondary school	$365-$999	Stage III	NNRTI-containing regimen	Alive
1253	41	0	2007-03-05	0	0					137	131	9.3		2009-12-31	No school or primary school	$365-$999	Stage III	NNRTI-containing regimen	Alive
1254	57	1	2007-03-08	0	0					145	194	9.6		2009-12-29	No school or primary school	<$365	Stage III	NNRTI-containing regimen	Alive
1255	28	1	2006-12-20	0	0					110	209			2009-12-31	Some secondary school	<$365	Stage III	NNRTI-containing regimen	Alive
1256	38	1	2007-06-05	0	0					117	122		2008-06-18	2008-05-15	No school or primary school	<$365	Stage III	NNRTI-containing regimen	Deceased
1257	49	0	2008-11-03	0	0					169	76	12		2008-11-03	No school or primary school	$365-$999	Stage I	NNRTI-containing regimen	Lost to follow-up
1258	32	0	2007-05-07	0	0					140	153	9.9		2009-12-21	Some secondary school	$365-$999	Stage I	NNRTI-containing regimen	Alive
1259	43	1	2006-09-01	0	0					62	24			2006-09-01	No school or primary school	<$365	Stage IV	NNRTI-containing regimen	Lost to follow-up
1260	26	1	2007-03-28	0	0					94	131	9.1		2009-10-26	No school or primary school	<$365	Stage III	NNRTI-containing regimen	Alive
1261	32	1	2006-10-24	0	0					87	71			2009-12-31	Some secondary school	$365-$999	Stage IV	NNRTI-containing regimen	Alive
1262	23	1	2007-04-23	0	1	2007-07-26	2008-02-25			72	276	7.9		2009-12-31	Some secondary school	<$365	Stage IV	NNRTI-containing regimen	Alive
1263	37	0	2007-03-29	0	0					128	98	10.9		2009-12-31	Some secondary school	$365-$999	Stage III	NNRTI-containing regimen	Alive
1264	48	1	2006-09-29	0	0					96	239	9.8		2007-08-13	No school or primary school	<$365	Stage IV	NNRTI-containing regimen	Lost to follow-up
1265	26	1	2007-07-12	0	0					108	175	10.7		2009-12-31	Some secondary school	<$365	Stage III	NNRTI-containing regimen	Alive
1266	29	0	2006-09-07	0	0					96		11		2009-12-31	Some secondary school	$365-$999	Stage IV	NNRTI-containing regimen	Alive
1267	44	1	2006-12-15	0	0					101	98	12		2009-12-31	No school or primary school	<$365	Stage III	NNRTI-containing regimen	Alive
1268	56	0	2006-11-20	0	0					98	5	8.3	2006-12-05	2006-11-20	No school or primary school	<$365	Stage IV	NNRTI-containing regimen	Deceased
1269	48	1	2006-11-20	0	0					108	198	9.8		2009-12-31	No school or primary school	<$365	Stage I	NNRTI-containing regimen	Alive
1270	26	0	2003-10-14	0	0					156	104	13.1		2009-11-25	Some secondary school	<$365	Stage III	NNRTI-containing regimen	Alive
1271	31	0	2006-11-27	0	0					139	24	12	2009-12-18	2009-10-23	No school or primary school	<$365	Stage III	NNRTI-containing regimen	Deceased
1272	38	0	2007-05-30	0	0					164	174	11.9		2009-08-17	Some secondary school	$365-$999	Stage III	NNRTI-containing regimen	Alive
1273	36	0	2007-01-15	0	0					116	76			2009-12-31	Some university	$1000-$2999	Stage III	NNRTI-containing regimen	Alive
1274	45	0	2007-01-15	0	0					119	15	13.6		2009-12-31	Some secondary school	$365-$999	Stage III	NNRTI-containing regimen	Alive
1275	28	1	2006-12-27	0	0					131	67	10.4		2009-12-31	No school or primary school	<$365	Stage III	NNRTI-containing regimen	Alive
1276	26	0	2007-03-15	0	0					113	50	11.8		2009-12-31	No school or primary school	<$365	Stage III	NNRTI-containing regimen	Alive
1277	45	0	2006-09-18	0	0					122	8	8.7	2006-12-30	2006-12-26	Some secondary school	>$3000	Stage IV	NNRTI-containing regimen	Deceased
1278	51	0	2006-12-12	0	0					110	133	9.4		2009-11-30	No school or primary school	<$365	Stage III	NNRTI-containing regimen	Alive
1279	35	1	2008-12-18	0	0					107	220	13		2009-12-31	No school or primary school	<$365	Stage I	NNRTI-containing regimen	Alive
1280	54	1	2006-09-01	0	0					107	11	11		2009-12-31	Some secondary school	<$365	Stage III	NNRTI-containing regimen	Alive
1281	46	0	2006-11-13	0	0					116	123	12.4		2006-11-13	No school or primary school	$365-$999	Stage III	NNRTI-containing regimen	Lost to follow-up
1282	31	1	2008-02-01	0	0					121	133	11.3		2009-12-31	No school or primary school	<$365	Stage III	NNRTI-containing regimen	Alive
1283	31	1	2006-09-21	0	0					134	70	10.8		2009-11-24	Some secondary school	$365-$999	Stage I	NNRTI-containing regimen	Alive
1284	53	0	2007-05-10	0	0					150	38	8.8		2008-05-12	No school or primary school	<$365	Stage III	NNRTI-containing regimen	Transfer
1285	34	1	2006-09-20	0	0					107				2009-12-31	Some secondary school	$365-$999	Stage IV	NNRTI-containing regimen	Alive
1286	24	1	2006-12-19	0	0						195	11.4		2009-12-31	No school or primary school	<$365	Stage III	NNRTI-containing regimen	Alive
1287	27	1	2008-12-09	0	0					103	143	9.3		2009-12-31	No school or primary school	<$365	Stage III	NNRTI-containing regimen	Alive
1288	44	0	2006-11-03	0	0					105	103	10.1		2009-12-31	No school or primary school	$365-$999	Stage III	NNRTI-containing regimen	Alive
1289	33	1	2006-10-04	0	0					114	56	14		2009-12-31	Some secondary school	<$365	Stage IV	NNRTI-containing regimen	Alive
1290	51	0	2007-12-19	0	0					124	160	6.5		2009-12-31	No school or primary school	$365-$999	Stage III	NNRTI-containing regimen	Alive
1291	95	1	2007-08-20	0	0					120	43	10.4		2009-12-31	Some secondary school	<$365	Stage III	PI-containing regimen	Alive
1292	30	1	2006-09-20	0	0					120	110	8.2	2008-10-29	2007-02-08	No school or primary school	<$365	Stage I	NNRTI-containing regimen	Deceased
1293	34	0	2006-10-20	0	0					88	12	7.3		2006-11-08	No school or primary school	<$365	Stage IV	NNRTI-containing regimen	Lost to follow-up
1294	33	0	2006-09-21	0	1	2006-10-05	2007-06-15				47		2007-05-05	2007-03-22	Some secondary school	$365-$999	Stage III	NNRTI-containing regimen	Deceased
1295	45	0	2008-04-01	0	0					120	98	8.1	2008-09-17	2008-07-21	Some secondary school	<$365	Stage IV	NNRTI-containing regimen	Deceased
1296	31	0	2006-10-18	0	0					112	2	11.5		2006-10-18	Some secondary school	<$365	Stage IV	NNRTI-containing regimen	Lost to follow-up
1297	30	0	2007-06-14	0	0					122	1	12.8		2009-12-31	Some secondary school	<$365	Stage III	NNRTI-containing regimen	Alive
1298	29	1	2007-11-07	0	0					82	141	10.8		2009-12-31	No school or primary school	<$365	Stage III	NNRTI-containing regimen	Alive
1299	42	1	2006-10-20	0	0					130	81	13		2009-12-31	No school or primary school	<$365	Stage IV	NNRTI-containing regimen	Alive
1300	15	1	2008-12-29	0	0					90	193	10.1		2009-12-31	No school or primary school	<$365	Stage III	NNRTI-containing regimen	Alive
1301	55	0	2006-10-09	0	0					104				2007-08-20	No school or primary school	<$365	Stage IV	NNRTI-containing regimen	Transfer
1302	33	0	2008-07-22	0	1	2008-07-30	2009-03-13			132	122	4.9		2009-12-31	Some university	<$365	Stage III	NNRTI-containing regimen	Alive
1303	25	1	2006-10-02	0	0						32	11		2006-10-16	No school or primary school	$365-$999	Stage IV	NNRTI-containing regimen	Lost to follow-up
1304	24	1	2007-02-15	0	0					114	140	10.2		2009-12-31	Some secondary school	<$365	Stage III	NNRTI-containing regimen	Alive
1305	28	1	2006-10-02	0	0					86	3	12		2006-10-02	No school or primary school	<$365	Stage IV	NNRTI-containing regimen	Lost to follow-up
1306	26	1	2006-10-06	0	0					148	10	12		2009-12-31	Some secondary school	<$365	Stage III	NNRTI-containing regimen	Alive
1307	26	1	2006-11-08	0	0					174	126	11.6		2009-12-31	No school or primary school	<$365	Stage I	NNRTI-containing regimen	Alive
1308	35	1	2006-09-22	0	0					150				2009-12-31	Some secondary school	$365-$999	Stage IV	NNRTI-containing regimen	Alive
1309	37	1	2008-11-04	0	0					98	10	13.3		2009-12-31	Some secondary school	$365-$999	Stage III	NNRTI-containing regimen	Alive
1310	60	0	2007-02-13	0	0						91	10.9		2009-12-31	Some secondary school	$365-$999	Stage III	NNRTI-containing regimen	Alive
1311	44	0	2006-11-23	0	0					97	128	10		2009-12-31	No school or primary school	<$365	Stage III	NNRTI-containing regimen	Alive
1312	48	1	2003-03-26	0	0					129.5	219	10.6	2007-10-21	2007-09-03	Some secondary school	<$365	Stage III	Other regimen	Deceased
1313	42	0	2007-04-13	0	1	2006-10-02	2007-04-13			144	35	12.3	2007-08-02	2007-07-09	Some secondary school	<$365	Stage III	NNRTI-containing regimen	Deceased
1314	64	1	2007-06-26	0	0					128	100	11.9		2009-12-31	Some secondary school	<$365	Stage III	NNRTI-containing regimen	Alive
1315	37	1	2007-01-15	0	0					85	13	10.5		2009-07-29	Some secondary school	$365-$999	Stage III	NNRTI-containing regimen	Transfer
1316	35	1	2007-09-26	0	0					85	193	11.6		2009-12-31	No school or primary school	<$365	Stage III	PI-containing regimen	Alive
1317	33	1	2007-07-24	0	0					139	231	9.8		2009-12-31	Some secondary school	<$365	Stage IV	NNRTI-containing regimen	Alive
1318	46	0	2007-03-20	0	0					129	151	12.1		2009-12-31	No school or primary school	$365-$999	Stage III	NNRTI-containing regimen	Alive
1319	41	1	2006-12-18	0	0					85	91	9.8		2008-12-29	No school or primary school	<$365	Stage IV	NNRTI-containing regimen	Lost to follow-up
1320	50	0	2008-10-01	0	1	2009-02-19	2009-04-16			123	217	11		2009-12-31	No school or primary school	<$365	Stage IV	NNRTI-containing regimen	Alive
1321	40	1	2007-02-12	0	0					85	19	9.5		2009-12-31	Some secondary school	<$365	Stage III	NNRTI-containing regimen	Alive
1322	31	1	2006-03-15	0	0					123	66	10.4		2009-12-31	Some secondary school	<$365	Stage III	NNRTI-containing regimen	Alive
1323	42	1	2007-03-09	0	0					182	193	11.2		2009-12-31	No school or primary school	$365-$999	Stage III	NNRTI-containing regimen	Alive
1324	21	1	2008-11-24	0	0					178	211	9.9		2009-12-31	Some secondary school	<$365	Stage III	NNRTI-containing regimen	Alive
1325	44	0	2007-08-16	0	0						118	9.5	2008-01-08	2007-09-10	Some secondary school	<$365	Stage I	PI-containing regimen	Deceased
1326	40	0	2006-12-15	0	0						206	9.7		2009-12-31	Some university	<$365	Stage III	NNRTI-containing regimen	Alive
1327	51	1	2007-03-06	0	0					103	191	11		2009-12-31	No school or primary school	$365-$999	Stage III	NNRTI-containing regimen	Alive
1328	37	0	2008-07-03	0	0					153	269	10.4		2009-12-31	No school or primary school	$365-$999	Stage III	NNRTI-containing regimen	Alive
1329	33	0	2007-01-19	0	1	2006-11-10	2007-04-15			148	38	14.7		2007-08-17	Some university	$1000-$2999	Stage III	NNRTI-containing regimen	Lost to follow-up
1330	47	0	2006-10-26	0	0					104	161	11		2009-12-31	No school or primary school	<$365	Stage III	NNRTI-containing regimen	Alive
1331	56	1	2007-05-17	0	1	2006-10-19	2007-05-17			138	116	10.6		2009-12-31	No school or primary school	<$365	Stage III	NNRTI-containing regimen	Alive
1332	34	1	2006-11-17	0	0					145	290	12.4		2009-12-31	Some secondary school	$365-$999	Stage III	NNRTI-containing regimen	Alive
1333	51	0	2008-05-26	0	0					130	56	9.5		2009-12-31	No school or primary school	<$365	Stage III	NNRTI-containing regimen	Alive
1334	42	0	2008-01-14	0	0					139	11	10.4		2009-12-31	No school or primary school	$365-$999	Stage III	NNRTI-containing regimen	Alive
1335	38	1	2008-04-04	0	0					90	175	9.3		2009-12-31	Some secondary school	<$365	Stage III	NNRTI-containing regimen	Alive
1336	50	1	2007-03-22	0	0					90	221	10.1		2009-12-31	No school or primary school	<$365	Stage III	NNRTI-containing regimen	Alive
1337	52	0	2006-10-23	0	0					190	291	14.6		2009-12-31	No school or primary school	$365-$999	Stage IV	NNRTI-containing regimen	Alive
1338	32	0	2008-09-26	0	0					132	119	10.4		2009-12-28	No school or primary school	$365-$999	Stage III	NNRTI-containing regimen	Alive
1339	28	1	2006-10-26	0	0					148	14	9.8	2006-11-24	2006-11-24	No school or primary school	<$365	Stage I	NNRTI-containing regimen	Deceased
1340	46	1	2006-12-07	0	0					88	120	10.6		2009-12-31	Some secondary school	<$365	Stage IV	NNRTI-containing regimen	Alive
1341	59	1	2007-02-15	0	0					107	176	9.1		2009-12-31	No school or primary school	<$365	Stage III	NNRTI-containing regimen	Alive
1342	27	0	2007-09-27	0	0					154	79	11.7		2009-12-31	Some university	<$365	Stage III	PI-containing regimen	Alive
1343	43	0	2006-12-19	0	0					110	172	10.5		2009-12-31	No school or primary school	$365-$999	Stage III	NNRTI-containing regimen	Alive
1344	16	1	2007-04-27	0	0					86	33	8.8		2009-11-26	No school or primary school	<$365	Stage III	NNRTI-containing regimen	Alive
1345	20	0	2007-01-10	0	0					103	279	7.3		2008-07-07	No school or primary school	<$365	Stage IV	NNRTI-containing regimen	Transfer
1346	40	1	2006-11-16	0	0					104	20	11.4		2006-12-14	Some secondary school	<$365	Stage IV	NNRTI-containing regimen	Transfer
1347	31	1	2007-01-12	0	0					123	97	9.9		2009-12-31	Some secondary school	<$365	Stage III	NNRTI-containing regimen	Alive
1348	22	0	2007-02-06	0	0					102	111	12.9		2007-03-20	No school or primary school	<$365	Stage III	NNRTI-containing regimen	Lost to follow-up
1349	27	0	2006-12-07	0	0					80	2	9.5		2009-12-31	Some secondary school	<$365	Stage IV	NNRTI-containing regimen	Alive
1350	23	1	2007-03-15	0	0					131	217	7.5		2009-12-31	No school or primary school	<$365	Stage III	NNRTI-containing regimen	Alive
1351	44	1	2007-07-17	0	0					120	174	9.4		2009-12-31	No school or primary school	$365-$999	Stage III	NNRTI-containing regimen	Alive
1352	46	1	2007-08-08	0	0						159	11.7		2009-12-31	Some secondary school	<$365	Stage I	PI-containing regimen	Alive
1353	37	1	2006-11-21	0	0					143	121	8.9		2009-12-31	No school or primary school	<$365	Stage I	NNRTI-containing regimen	Alive
1354	45	1	2006-11-15	0	0					76	93	11.5		2009-12-31	No school or primary school	$365-$999	Stage III	NNRTI-containing regimen	Alive
1355	38	0	2007-02-06	0	0					95	192	11.9		2009-12-31	Some secondary school	$365-$999	Stage III	NNRTI-containing regimen	Alive
1356	38	1	2008-12-12	0	0					140	216	11.9		2009-12-31	Some secondary school	$365-$999	Stage I	NNRTI-containing regimen	Alive
1357	47	1	2008-05-16	0	0					122		8.1		2009-12-31	No school or primary school	<$365	Stage III	NNRTI-containing regimen	Alive
1358	54	0	2008-12-22	0	0					155	238	13		2009-12-31	Some secondary school	$365-$999	Stage I	NNRTI-containing regimen	Alive
1359	43	1	2007-03-09	0	0					119	68			2007-06-25	Some university	$365-$999	Stage III	NNRTI-containing regimen	Lost to follow-up
1360	32	1	2007-04-04	0	0					110	12	3.9		2009-12-31	No school or primary school	<$365	Stage III	NNRTI-containing regimen	Alive
1361	54	0	2007-01-11	0	0					170	112	12.7		2009-12-31	Some secondary school	$365-$999	Stage III	NNRTI-containing regimen	Alive
1362	28	1	2007-02-27	0	1	2006-11-17	2007-05-30			133	147	7.4		2009-12-31	Some secondary school	<$365	Stage III	NNRTI-containing regimen	Alive
1363	40	0	2006-12-01	0	0					155	85	12.2		2009-12-31	Some secondary school	$1000-$2999	Stage IV	NNRTI-containing regimen	Alive
1364	39	1	2008-09-25	0	0					116	38	9.7		2009-12-31	No school or primary school	<$365	Stage III	NNRTI-containing regimen	Alive
1365	47	0	2007-03-29	0	0					132	102	9.5		2009-12-31	No school or primary school	<$365	Stage IV	NNRTI-containing regimen	Alive
1366	42	1	2007-03-01	0	0						70	11.4		2007-03-01	Some secondary school	<$365	Stage IV	NNRTI-containing regimen	Transfer
1367	48	0	2007-01-16	0	0					137	153	11.8		2009-12-31	No school or primary school	$365-$999	Stage III	NNRTI-containing regimen	Alive
1368	34	1	2008-10-15	0	0					141	60	11.1		2009-12-31	Some secondary school	<$365	Stage III	NNRTI-containing regimen	Alive
1369	32	1	2007-01-25	0	0						168	9.9		2009-12-31	Some secondary school	$365-$999	Stage III	NNRTI-containing regimen	Alive
1370	30	0	2008-05-08	0	1	2008-04-01				117	173	12.6		2009-12-31	Some secondary school	$365-$999	Stage III	NNRTI-containing regimen	Alive
1371	42	1	2008-07-10	0	1	2008-10-07	2009-04-23			112	173	8.4		2009-12-31	No school or primary school	<$365	Stage III	NNRTI-containing regimen	Alive
1372	39	0	2008-01-07	0	0					136		12.1		2009-12-31	Some secondary school	$365-$999	Stage III	NNRTI-containing regimen	Alive
1373	46	1	2007-07-12	0	0					94	74	11.6		2009-12-31	No school or primary school	<$365	Stage III	NNRTI-containing regimen	Alive
1374	33	0	2004-12-27	0	0					156	277	12.4		2009-12-31	No school or primary school	<$365	Stage III	NNRTI-containing regimen	Alive
1375	45	0	2006-11-30	0	0					81	16	6.9	2007-02-21	2007-01-10	No school or primary school	$365-$999	Stage IV	NNRTI-containing regimen	Deceased
1376	53	1	2006-12-15	0	1	2008-01-07	2008-09-15			90	10	10.1		2009-12-31	No school or primary school	$365-$999	Stage III	NNRTI-containing regimen	Alive
1377	16	0	2006-12-19	0	1	2009-03-09	2009-12-01			76	173	11.3		2009-12-31	Some secondary school	<$365	Stage III	NNRTI-containing regimen	Alive
1378	16	0	2007-02-12	0	0					77	104	9.4	2008-08-30	2008-07-18	Some secondary school	<$365	Stage III	NNRTI-containing regimen	Deceased
1379	52	1	2006-12-07	0	0					150	72	11.9		2009-12-31	No school or primary school	<$365	Stage III	NNRTI-containing regimen	Alive
1380	28	1	2007-05-04	0	0					100	141	8.7		2009-12-31	Some secondary school	<$365	Stage III	NNRTI-containing regimen	Alive
1381	32	0	2007-01-15	0	0					107	7	12.3		2007-01-23	Some secondary school	<$365	Stage IV	NNRTI-containing regimen	Lost to follow-up
1382	27	0	2007-07-25	0	1	2008-11-10	2009-06-15			147	17	8.1		2009-12-31	Some secondary school	$365-$999	Stage III	PI-containing regimen	Alive
1383	36	1	2006-12-15	0	0						301	10.3		2008-07-02	Some secondary school	$365-$999	Stage IV	NNRTI-containing regimen	Transfer
1384	41	1	2007-01-15	0	1	2007-04-20	2007-04-20			116	99	10.8	2007-06-13	2007-05-11	Some secondary school	$365-$999	Stage I	NNRTI-containing regimen	Deceased
1385	42	0	2006-12-13	0	0					112	38	7.4	2006-12-27	2006-12-13	No school or primary school	$365-$999	Stage IV	NNRTI-containing regimen	Deceased
1386	46	1	2006-11-24	0	0					83		6.8		2009-12-31	No school or primary school	<$365	Stage IV	NNRTI-containing regimen	Alive
1387	46	0	2007-01-10	0	0					145	18	10.5		2009-12-31	No school or primary school	$365-$999	Stage III	NNRTI-containing regimen	Alive
1388	44	1	2006-12-21	0	0						38	6.3		2006-12-21	No school or primary school	<$365	Stage IV	NNRTI-containing regimen	Lost to follow-up
1389	36	1	2006-12-07	0	0					121		9.6		2007-03-08	No school or primary school	<$365	Stage I	NNRTI-containing regimen	Lost to follow-up
1390	21	1	2006-12-26	0	0					107	185	9.9		2009-12-16	Some secondary school	<$365	Stage I	NNRTI-containing regimen	Alive
1391	46	1	2007-07-04	0	0					109	100	10.3		2009-12-16	No school or primary school	<$365	Stage III	NNRTI-containing regimen	Alive
1392	25	1	2007-02-07	0	0					138	164	12.1		2009-12-31	Some secondary school	<$365	Stage I	NNRTI-containing regimen	Alive
1393	68	0	2007-02-07	0	0					121	52	12.6		2007-02-16	No school or primary school	$365-$999	Stage III	NNRTI-containing regimen	Transfer
1394	49	1	2008-03-25	0	0					86	114	10.6		2009-09-21	Some secondary school	<$365	Stage III	NNRTI-containing regimen	Alive
1395	22	1	2007-05-21	0	0					110	153	9.6		2009-12-31	Some secondary school	<$365	Stage III	NNRTI-containing regimen	Alive
1396	36	1	2003-04-28	0	0					101	212	9.9		2009-12-31	Some secondary school	<$365	Stage III	NNRTI-containing regimen	Alive
1397	33	0	2006-12-18	0	0						29	9.7		2009-12-31	Some secondary school	<$365	Stage IV	NNRTI-containing regimen	Alive
1398	40	0	2006-12-26	0	0					130	134	9		2009-12-31	Some secondary school	<$365	Stage III	NNRTI-containing regimen	Alive
1399	33	0	2007-02-15	0	1	2006-12-15	2007-07-16			135	5	10.4		2009-12-31	Some secondary school	<$365	Stage III	NNRTI-containing regimen	Alive
1400	41	1	2007-01-08	0	0						118	10.5		2009-12-31	Some secondary school	$365-$999	Stage IV	NNRTI-containing regimen	Alive
1401	34	0	2006-12-14	0	0					123	34	11.8		2009-12-31	Some secondary school	<$365	Stage IV	NNRTI-containing regimen	Alive
1402	28	1	2007-01-12	0	0					98	193	8.2		2008-04-21	No school or primary school	<$365	Stage III	NNRTI-containing regimen	Transfer
1403	19	0	2007-01-05	0	0					92	9	11.8	2007-08-15	2007-06-29	No school or primary school	<$365	Stage IV	NNRTI-containing regimen	Deceased
1404	39	0	2006-12-28	0	0					138	140	9		2009-12-31	Some secondary school	<$365	Stage I	NNRTI-containing regimen	Alive
1405	23	0	2008-05-29	0	0					112	30	10.8		2009-12-02	Some secondary school	<$365	Stage III	NNRTI-containing regimen	Alive
1406	42	0	2007-01-15	0	0					116	156	12		2009-12-28	No school or primary school	<$365	Stage III	NNRTI-containing regimen	Alive
1407	38	0	2007-01-23	0	0					152	113	9.6		2009-12-31	Some secondary school	<$365	Stage III	NNRTI-containing regimen	Alive
1408	40	1	2007-01-12	0	0					185	191	13.3		2009-12-31	No school or primary school	$365-$999	Stage I	NNRTI-containing regimen	Alive
1409	44	1	2007-05-07	0	0					108	130	10.3		2009-12-31	No school or primary school	<$365	Stage III	NNRTI-containing regimen	Alive
1410	32	1	2008-11-06	0	0					114	177	11.7		2009-12-31	Some secondary school	$365-$999	Stage III	NNRTI-containing regimen	Alive
1411	42	0	2007-01-11	0	0					166	35	13		2009-01-30	No school or primary school	<$365	Stage III	NNRTI-containing regimen	Lost to follow-up
1412	43	0	2007-01-12	0	0					120	59	10.9		2009-12-31	Some secondary school	$365-$999	Stage III	NNRTI-containing regimen	Alive
1413	43	0	2007-02-02	0	0					86	21			2007-05-25	No school or primary school	<$365	Stage III	NNRTI-containing regimen	Lost to follow-up
1414	40	0	2007-12-07	0	0					86	35	9.2	2007-12-17	2007-12-07	No school or primary school	<$365	Stage IV	NNRTI-containing regimen	Deceased
1415	29	0	2007-06-28	0	1	2008-05-29				108	84	10.3		2008-09-25	No school or primary school	<$365	Stage III	NNRTI-containing regimen	Lost to follow-up
1416	46	1	2007-02-14	0	0					108	178	11		2009-12-31	No school or primary school	<$365	Stage III	NNRTI-containing regimen	Alive
1417	42	0	2007-05-14	0	1	2007-01-19	2007-07-30			149	182	13.5		2009-12-31	Some secondary school	$365-$999	Stage III	NNRTI-containing regimen	Alive
1418	30	0	2007-12-14	0	0					100	7	7.4		2008-02-20	Some secondary school	$365-$999	Stage IV	NNRTI-containing regimen	Transfer
1419	33	1	2008-08-12	0	0					130	209	9.7		2009-12-31	No school or primary school	<$365	Stage I	NNRTI-containing regimen	Alive
1420	30	0	2007-02-23	0	0					130	3	11		2009-12-31	No school or primary school	<$365	Stage III	NNRTI-containing regimen	Alive
1421	31	1	2007-08-08	0	0					130	63	11		2009-12-31	Some secondary school	<$365	Stage III	PI-containing regimen	Alive
1422	36	1	2008-09-05	0	0					129	50	9		2009-12-31	Some secondary school	<$365	Stage IV	NNRTI-containing regimen	Alive
1423	43	1	2006-06-19	0	1	2006-04-28	2006-12-13				146			2009-12-31	Some secondary school	<$365	Stage IV	NNRTI-containing regimen	Alive
1424	35	0	2007-04-16	0	0					141	173	11.6		2009-12-31	Some secondary school	$1000-$2999	Stage III	NNRTI-containing regimen	Alive
1425	49	0	2007-01-12	0	0					128	6	8.3		2007-04-13	Some secondary school	$365-$999	Stage III	NNRTI-containing regimen	Transfer
1426	34	1	2007-01-18	0	0					135	190	10.1		2009-12-31	No school or primary school	<$365	Stage III	NNRTI-containing regimen	Alive
1427	43	1	2007-01-18	0	0					131	62	8.8	2007-01-23	2007-01-18	Some secondary school	$365-$999	Stage IV	NNRTI-containing regimen	Deceased
1428	54	0	2007-02-14	0	0					126	139			2009-12-31	No school or primary school	$365-$999	Stage III	NNRTI-containing regimen	Alive
1429	34	1	2007-02-23	0	0					96	191	10.2		2009-12-31	No school or primary school	<$365	Stage III	NNRTI-containing regimen	Alive
1430	31	1	2007-01-10	0	0					99			2007-09-15	2007-06-05	Some university	<$365	Stage III	NNRTI-containing regimen	Deceased
1431	43	0	2007-01-04	0	0					155	105	14.4		2009-12-31	Some secondary school	$365-$999	Stage I	NNRTI-containing regimen	Alive
1432	41	1	2007-05-30	0	0					166	14	11.1		2009-12-31	Some secondary school	$365-$999	Stage III	NNRTI-containing regimen	Alive
1433	36	1	2007-02-06	0	0					77	83	9		2007-06-01	No school or primary school	<$365	Stage III	NNRTI-containing regimen	Lost to follow-up
1434	43	0	2007-09-18	0	0					118	137	10.5		2009-12-31	Some secondary school	$365-$999	Stage III	PI-containing regimen	Alive
1435	34	0	2007-03-29	0	0					123	174	13		2009-12-31	Some secondary school	$365-$999	Stage III	NNRTI-containing regimen	Alive
1436	29	1	2007-11-22	0	0					120	47	9.9		2009-12-31	No school or primary school	<$365	Stage III	NNRTI-containing regimen	Alive
1437	13	1	2007-03-16	0	0					74	214	9		2009-12-15	Some secondary school	<$365	Stage III	NNRTI-containing regimen	Alive
1438	31	0	2008-01-21	0	0					152	251	14.6		2009-12-31	Some secondary school	$1000-$2999	Stage III	NNRTI-containing regimen	Alive
1439	37	1	2007-02-06	0	0					101	90			2009-12-31	No school or primary school	$365-$999	Stage III	NNRTI-containing regimen	Alive
1440	37	0	2007-02-13	0	0					118	37	9.5		2009-11-04	No school or primary school	$365-$999	Stage III	NNRTI-containing regimen	Alive
1441	33	1	2008-08-29	0	0					109	147	10.7		2009-12-31	Some secondary school	<$365	Stage III	NNRTI-containing regimen	Alive
1442	48	0	2007-02-06	0	0					138	161	12.8		2009-12-31	No school or primary school	$365-$999	Stage III	NNRTI-containing regimen	Alive
1443	32	1	2007-02-08	0	0					123	191	7.6		2009-12-31	Some secondary school	<$365	Stage III	NNRTI-containing regimen	Alive
1444	42	0	2007-02-05	0	0					131	3	7.1	2008-07-17	2008-06-12	Some secondary school	<$365	Stage III	NNRTI-containing regimen	Deceased
1445	53	0	2008-01-30	0	0					151	261	12.7		2009-12-31	No school or primary school	<$365	Stage III	NNRTI-containing regimen	Alive
1446	31	1	2007-01-18	0	0					144	123	9.6		2009-12-31	Some university	$365-$999	Stage III	NNRTI-containing regimen	Alive
1447	41	0	2007-03-09	0	0						193	11.7		2009-12-31	Some secondary school	$365-$999	Stage III	NNRTI-containing regimen	Alive
1448	37	1	2008-02-11	0	0					85	182	9.8		2009-12-31	Some secondary school	<$365	Stage III	NNRTI-containing regimen	Alive
1449	34	1	2007-01-18	0	0					134	103	11.6		2009-12-31	Some secondary school	$365-$999	Stage III	NNRTI-containing regimen	Alive
1450	28	0	2007-03-27	0	0					98	9	8.3	2007-04-27	2007-04-18	No school or primary school	$365-$999	Stage III	NNRTI-containing regimen	Deceased
1451	22	0	2007-05-11	0	0					133	73	8.3		2007-05-11	No school or primary school	$365-$999	Stage III	NNRTI-containing regimen	Lost to follow-up
1452	18	1	2007-02-14	0	0					98	63	9.9	2008-05-26	2008-05-08	Some secondary school	<$365	Stage III	NNRTI-containing regimen	Deceased
1453	35	1	2007-02-09	0	0					112	91	8.5		2009-12-31	Some secondary school	<$365	Stage III	NNRTI-containing regimen	Alive
1454	23	1	2008-11-17	0	0					148	258	11.1		2009-12-31	Some secondary school	<$365	Stage III	NNRTI-containing regimen	Alive
1455	54	0	2007-02-08	0	0					146	91	10.8		2009-11-30	Some secondary school	$365-$999	Stage III	NNRTI-containing regimen	Alive
1456	30	0	2007-02-13	0	0					131	30	11.5		2009-12-01	Some secondary school	<$365	Stage III	NNRTI-containing regimen	Alive
1457	44	1	2007-03-05	0	0					78	114	9.5		2007-03-13	Some secondary school	$365-$999	Stage IV	NNRTI-containing regimen	Transfer
1458	18	1	2007-02-12	0	0					74	52	10.5	2007-08-15	2007-03-12	Some secondary school	<$365	Stage III	NNRTI-containing regimen	Deceased
1459	35	1	2007-06-06	0	0					119	80	9		2009-12-31	Some secondary school	<$365	Stage III	NNRTI-containing regimen	Alive
1460	48	0	2007-02-07	0	0					135	37	12.2		2009-12-31	Some secondary school	<$365	Stage III	NNRTI-containing regimen	Alive
1461	41	1	2007-09-28	0	0					132	67	10.5		2009-03-17	No school or primary school	$365-$999	Stage III	PI-containing regimen	Lost to follow-up
1462	52	1	2007-02-09	0	0					128	142	11.1		2009-12-31	No school or primary school	$365-$999	Stage III	NNRTI-containing regimen	Alive
1463	26	1	2007-02-22	0	0						62	8.7		2009-12-31	No school or primary school	$365-$999	Stage I	NNRTI-containing regimen	Alive
1464	24	1	2008-03-26	0	0					145	125	10.1		2009-12-31	No school or primary school	<$365	Stage III	NNRTI-containing regimen	Alive
1465	43	1	2007-03-06	0	1	2007-06-27	2007-06-27			111	42	8.9	2007-07-08	2007-06-19	No school or primary school	<$365	Stage III	NNRTI-containing regimen	Deceased
1466	29	0	2007-02-23	0	0					157	55	13		2009-12-31	Some secondary school	<$365	Stage III	NNRTI-containing regimen	Alive
1467	50	1	2007-10-01	0	0					88	159	10.4		2008-10-28	No school or primary school	$365-$999	Stage III	PI-containing regimen	Lost to follow-up
1468	55	1	2007-07-05	0	0					203	86	10.7		2009-12-31	No school or primary school	$1000-$2999	Stage III	NNRTI-containing regimen	Alive
1469	49	1	2007-02-09	0	0					120	113	5.7		2007-02-12	No school or primary school	<$365	Stage III	NNRTI-containing regimen	Transfer
1470	40	1	2007-07-25	0	0					91	182	10		2008-02-11	No school or primary school	<$365	Stage III	PI-containing regimen	Lost to follow-up
1471	45	0	2007-03-02	0	0					135	28	9.8		2009-12-31	Some secondary school	<$365	Stage III	NNRTI-containing regimen	Alive
1472	41	0	2007-06-26	0	0					128	118	10.8		2009-12-31	Some secondary school	$365-$999	Stage III	NNRTI-containing regimen	Alive
1473	60	1	2007-04-25	0	0					104	65	11.9		2009-12-31	No school or primary school	<$365	Stage III	NNRTI-containing regimen	Alive
1474	25	1	2007-02-28	0	0					84	76	10.7	2007-09-15	2007-09-12	Some secondary school	<$365	Stage III	NNRTI-containing regimen	Deceased
1475	21	1	2007-02-22	0	0					94	86	9.9		2009-12-14	No school or primary school	<$365	Stage I	NNRTI-containing regimen	Alive
1476	13	0	2007-03-27	0	0					61	144	9	2008-10-26	2008-09-26	No school or primary school	<$365	Stage III	NNRTI-containing regimen	Deceased
1477	39	0	2008-02-28	0	1	2007-11-12	2008-07-11			115	6	12.3		2009-10-26	No school or primary school	$365-$999	Stage IV	NNRTI-containing regimen	Alive
1478	36	0	2007-04-03	0	0					160	180	13.8		2009-12-31	Some university	$365-$999	Stage III	NNRTI-containing regimen	Alive
1479	21	1	2007-03-08	0	0					100	161	8		2009-12-31	Some secondary school	<$365	Stage III	NNRTI-containing regimen	Alive
1480	44	1	2007-05-23	0	0					129	126	10.1		2009-12-31	Some secondary school	$365-$999	Stage III	NNRTI-containing regimen	Alive
1481	42	1	2007-10-09	0	0					110	43	10.4		2008-01-10	Some university	$365-$999	Stage IV	NNRTI-containing regimen	Lost to follow-up
1482	41	1	2008-08-08	0	0					140	246	10.6		2009-12-31	Some secondary school	$365-$999	Stage III	NNRTI-containing regimen	Alive
1483	31	0	2007-04-12	0	0					118	161	14.3		2009-12-31	Some secondary school	<$365	Stage III	NNRTI-containing regimen	Alive
1484	34	1	2007-04-11	0	0					115	21	9.7		2009-12-31	Some secondary school	<$365	Stage III	NNRTI-containing regimen	Alive
1485	63	1	2007-03-08	0	0					116	112	10.7	2007-07-01	2007-03-22	No school or primary school	<$365	Stage IV	NNRTI-containing regimen	Deceased
1486	42	0	2004-01-12	0	0					108			2004-01-30	2004-01-12	Some secondary school	<$365	Stage IV	NNRTI-containing regimen	Deceased
1487	25	1	2007-04-27	0	0					120	50	10.5		2009-12-31	No school or primary school	<$365	Stage III	NNRTI-containing regimen	Alive
1488	53	1	2007-02-14	0	0					135	287	12.2		2008-08-13	Some secondary school	$365-$999	Stage III	NNRTI-containing regimen	Transfer
1489	34	1	2007-03-12	0	0					107	154	9.2		2007-07-23	Some secondary school	$365-$999	Stage IV	NNRTI-containing regimen	Transfer
1490	40	1	2007-03-05	0	0						80	11.8		2009-12-31	Some secondary school	<$365	Stage III	NNRTI-containing regimen	Alive
1491	37	0	2007-04-26	0	0					155	84	10.2		2008-11-05	Some secondary school	$365-$999	Stage III	NNRTI-containing regimen	Transfer
1492	24	1	2007-02-22	0	0					119	115	5.7		2007-02-22	No school or primary school	<$365	Stage I	NNRTI-containing regimen	Lost to follow-up
1493	49	0	2007-04-03	0	0					135	173	13.1		2009-12-31	No school or primary school	$365-$999	Stage III	NNRTI-containing regimen	Alive
1494	47	1	2007-09-21	0	0					101	162	10.1		2009-12-31	Some secondary school	$365-$999	Stage III	PI-containing regimen	Alive
1495	39	1	2007-09-25	0	0					78	19	6.8		2009-12-31	No school or primary school	<$365	Stage III	PI-containing regimen	Alive
1496	29	0	2007-03-09	0	0					135	25	14		2007-03-19	No school or primary school	$365-$999	Stage III	NNRTI-containing regimen	Transfer
1497	52	0	2007-04-23	0	0					96	14	9.2		2009-12-31	No school or primary school	$365-$999	Stage III	NNRTI-containing regimen	Alive
1498	49	1	2007-03-14	0	0					93	113	7.2		2008-01-17	Some secondary school	$365-$999	Stage III	NNRTI-containing regimen	Transfer
1499	27	1	2007-03-20	0	0						18	5	2007-04-10	2007-03-20	Some secondary school	<$365	Stage IV	NNRTI-containing regimen	Deceased
1500	40	0	2007-04-09	0	0					163	7	13.8		2009-12-31	Some secondary school	$365-$999	Stage III	NNRTI-containing regimen	Alive
1501	61	0	2007-06-04	0	0						167	8.9		2009-12-31	No school or primary school	$365-$999	Stage I	NNRTI-containing regimen	Alive
1502	37	1	2007-03-14	0	0					111	183	7.8		2007-04-04	Some secondary school	<$365	Stage III	NNRTI-containing regimen	Transfer
1503	33	1	2007-03-26	0	0					110	404	11		2009-12-31	Some secondary school	<$365	Stage III	NNRTI-containing regimen	Alive
1504	55	0	2007-05-02	0	0					191	306	12.3		2007-06-22	Some secondary school	$365-$999	Stage I	NNRTI-containing regimen	Lost to follow-up
1505	47	0	2007-03-14	0	0						144	10.4		2009-12-31	No school or primary school	<$365	Stage III	NNRTI-containing regimen	Alive
1506	35	1	2007-04-19	0	0					106	6	7.4		2009-12-31	No school or primary school	<$365	Stage III	NNRTI-containing regimen	Alive
1507	32	0	2007-06-06	0	1	2007-03-09	2007-08-07			148	33	8.4		2009-12-07	Some secondary school	$365-$999	Stage III	NNRTI-containing regimen	Alive
1508	36	0	2007-03-19	0	0					115	20	9.1		2009-12-31	Some secondary school	$365-$999	Stage III	NNRTI-containing regimen	Alive
1509	38	1	2008-03-28	0	0					76	87	5.7		2008-04-04	No school or primary school	<$365	Stage III	NNRTI-containing regimen	Lost to follow-up
1510	21	0	2007-12-11	0	0					122	12	14.4		2009-12-31	Some secondary school	<$365	Stage I	NNRTI-containing regimen	Alive
1511	29	1	2008-06-06	0	0					110	151	10.5		2009-12-31	No school or primary school	<$365	Stage III	NNRTI-containing regimen	Alive
1512	46	0	2007-03-21	0	0					130	193	12.6		2009-12-31	Some secondary school	<$365	Stage III	NNRTI-containing regimen	Alive
1513	57	0	2007-03-12	0	0					139	1	10.8		2009-12-31	Some secondary school	$365-$999	Stage IV	NNRTI-containing regimen	Alive
1514	31	0	2007-03-30	0	0					124	63	7.3	2008-12-31	2008-10-16	Some secondary school	$365-$999	Stage IV	NNRTI-containing regimen	Deceased
1515	31	1	2007-04-03	0	0					111	168	10.2		2009-02-26	Some secondary school	$365-$999	Stage III	NNRTI-containing regimen	Lost to follow-up
1516	31	0	2007-04-03	0	0					89	35	8.3	2007-04-24	2007-04-11	Some secondary school	<$365	Stage III	NNRTI-containing regimen	Deceased
1517	36	1	2007-04-03	0	0					152	188	9.3		2009-12-31	Some secondary school	$365-$999	Stage III	NNRTI-containing regimen	Alive
1518	55	0	2007-03-30	0	0					112		9.7	2007-06-04	2007-03-30	No school or primary school	<$365	Stage IV	NNRTI-containing regimen	Deceased
1519	29	1	2007-06-11	0	0					127	201	10.7		2008-12-19	No school or primary school	$365-$999	Stage I	NNRTI-containing regimen	Lost to follow-up
1520	35	0	2007-04-30	0	0					152	94	13.6		2009-12-31	Some secondary school	$365-$999	Stage III	NNRTI-containing regimen	Alive
1521	36	1	2007-03-22	0	0							12.2		2009-12-31	Some secondary school	$365-$999	Stage III	NNRTI-containing regimen	Alive
1522	37	1	2007-03-12	0	0					90	86	4.6		2007-05-08	Some secondary school	<$365	Stage IV	NNRTI-containing regimen	Transfer
1523	39	1	2007-04-04	0	0					103		10.8		2009-12-31	No school or primary school	<$365	Stage III	NNRTI-containing regimen	Alive
1524	44	1	2007-07-13	0	0					113	85	12.3	2007-11-25	2007-10-12	No school or primary school	<$365	Stage III	NNRTI-containing regimen	Deceased
1525	53	0	2007-03-12	0	0					112	66	13.5		2007-05-10	No school or primary school	<$365	Stage III	NNRTI-containing regimen	Transfer
1526	42	0	2007-03-13	0	0						114			2009-12-31	Some secondary school	<$365	Stage IV	Other regimen	Alive
1527	52	1	2007-06-06	0	0					127	195	10.2	2007-09-25	2007-08-27	No school or primary school	<$365	Stage III	NNRTI-containing regimen	Deceased
1528	72	1	2007-04-18	0	0					76		9.4		2009-12-31	No school or primary school	<$365	Stage III	NNRTI-containing regimen	Alive
1529	28	1	2007-10-22	0	0					119	157	11.4		2009-12-31	No school or primary school	<$365	Stage III	NNRTI-containing regimen	Alive
1530	36	1	2007-04-19	0	0					99		8.2		2009-12-31	No school or primary school	$365-$999	Stage III	NNRTI-containing regimen	Alive
1531	23	1	2008-02-12	0	0					136	42	9.7		2009-12-31	No school or primary school	<$365	Stage III	NNRTI-containing regimen	Alive
1532	43	0	2007-04-03	0	0					143	30	12.8		2009-12-31	Some secondary school	$365-$999	Stage III	NNRTI-containing regimen	Alive
1533	39	1	2007-04-26	0	0					117	73	9	2007-10-03	2007-09-19	Some secondary school	<$365	Stage III	NNRTI-containing regimen	Deceased
1534	34	1	2003-07-16	0	0					110	114	9.4		2009-12-31	No school or primary school	<$365	Stage IV	NNRTI-containing regimen	Alive
1535	41	0	2007-04-03	0	0					104	45	10.3		2008-08-11	Some secondary school	$365-$999	Stage III	NNRTI-containing regimen	Transfer
1536	41	1	2008-11-07	0	0					200	291	10.6		2009-12-31	Some secondary school	<$365	Stage III	NNRTI-containing regimen	Alive
1537	36	1	2007-04-18	0	0					112		10.3		2009-12-31	Some secondary school	<$365	Stage III	NNRTI-containing regimen	Alive
1538	34	0	2007-06-08	0	0					130	103	12.8		2009-12-31	No school or primary school	$365-$999	Stage III	NNRTI-containing regimen	Alive
1539	26	0	2007-05-28	0	0					121	66	11.5		2009-12-31	Some secondary school	>$3000	Stage III	NNRTI-containing regimen	Alive
1540	28	0	2007-12-07	0	0					156	117	14.5		2008-12-22	Some secondary school	$365-$999	Stage III	NNRTI-containing regimen	Lost to follow-up
1541	64	1	2007-05-29	0	0					100	28	9.6		2009-12-31	No school or primary school	$365-$999	Stage III	NNRTI-containing regimen	Alive
1542	42	1	2007-04-04	0	0					118	96	10.8		2009-12-31	Some secondary school	<$365	Stage III	NNRTI-containing regimen	Alive
1543	50	0	2007-04-26	0	1	2008-05-28				145	11	11.5		2009-12-31	Some secondary school	<$365	Stage III	NNRTI-containing regimen	Alive
1544	46	0	2007-04-11	0	0					106	88	8.3		2007-04-18	No school or primary school	<$365	Stage III	NNRTI-containing regimen	Lost to follow-up
1545	21	1	2007-04-11	0	0					72	64	11.3	2007-05-11	2007-04-11	Some secondary school	<$365	Stage III	NNRTI-containing regimen	Deceased
1546	41	0	2007-04-18	0	0					129		10.5		2008-07-29	Some secondary school	<$365	Stage III	NNRTI-containing regimen	Transfer
1547	55	0	2007-10-16	0	0					140	154	10.1	2008-07-15	2008-07-15	No school or primary school	<$365	Stage III	PI-containing regimen	Deceased
1548	33	0	2007-04-04	0	0					104	4	12.1		2009-12-31	Some secondary school	$365-$999	Stage III	NNRTI-containing regimen	Alive
1549	28	0	2007-05-04	0	0					112	151	8.5		2009-12-31	Some secondary school	<$365	Stage III	NNRTI-containing regimen	Alive
1550	47	1	2007-04-05	0	0					142	12	11		2009-12-31	Some secondary school	$365-$999	Stage III	NNRTI-containing regimen	Alive
1551	39	0	2007-03-30	0	1	2007-03-30	2007-10-23			155	39	11.8		2009-12-31	No school or primary school	<$365	Stage III	NNRTI-containing regimen	Alive
1552	29	0	2007-04-30	0	0					98	146	9.8		2008-01-15	No school or primary school	<$365	Stage IV	NNRTI-containing regimen	Transfer
1553	35	1	2008-09-02	0	0					144	302	10.2		2009-12-31	Some university	>$3000	Stage III	NNRTI-containing regimen	Alive
1554	67	0	2007-03-29	0	0					185	90	15.5		2009-12-31	Some secondary school	$1000-$2999	Stage III	NNRTI-containing regimen	Alive
1555	64	0	2007-05-24	0	0					134	111	10.5	2007-09-25	2007-08-29	No school or primary school	$365-$999	Stage III	NNRTI-containing regimen	Deceased
1556	23	1	2007-04-11	0	0					77	97	10.1		2007-04-11	No school or primary school	<$365	Stage III	NNRTI-containing regimen	Lost to follow-up
1557	31	1	2007-04-09	0	1	2007-10-31	2008-05-07			115	182	8.8		2009-12-31	Some secondary school	<$365	Stage I	NNRTI-containing regimen	Alive
1558	21	1	2007-04-24	0	0					85	41	8.7		2009-12-31	Some secondary school	<$365	Stage III	NNRTI-containing regimen	Alive
1559	20	1	2008-05-30	0	0					110	73	11.2		2009-12-31	Some secondary school	<$365	Stage I	NNRTI-containing regimen	Alive
1560	28	1	2007-07-24	0	0					116	235	10.6		2008-06-16	Some secondary school	$365-$999	Stage I	NNRTI-containing regimen	Lost to follow-up
1561	36	0	2007-12-28	0	0					96			2008-02-17	2008-02-08	Some secondary school	$365-$999	Stage III	NNRTI-containing regimen	Deceased
1562	24	1	2008-05-20	0	0					102	150	11		2009-12-31	Some secondary school	<$365	Stage I	NNRTI-containing regimen	Alive
1563	25	0	2007-05-23	0	0					162	144	9.4		2009-12-31	Some secondary school	$365-$999	Stage III	NNRTI-containing regimen	Alive
1564	37	1	2007-05-03	0	0					112	36	8.2		2009-12-31	No school or primary school	<$365	Stage III	NNRTI-containing regimen	Alive
1565	63	1	2007-05-03	0	0					83	170	9.1		2007-07-09	No school or primary school	<$365	Stage III	NNRTI-containing regimen	Lost to follow-up
1566	28	1	2007-09-07	0	0					132	243	5		2009-12-31	No school or primary school	<$365	Stage I	NNRTI-containing regimen	Alive
1567	48	1	2007-05-16	0	0					141	64	11.3		2009-12-31	No school or primary school	<$365	Stage IV	NNRTI-containing regimen	Alive
1568	26	1	2008-06-18	0	0					134	193			2009-12-31	No school or primary school	<$365	Stage I	NNRTI-containing regimen	Alive
1569	44	0	2007-12-20	0	0					165	167	12		2009-12-31	No school or primary school	$365-$999	Stage III	NNRTI-containing regimen	Alive
1570	40	0	2007-08-03	0	0					102	174	10.7		2009-12-16	No school or primary school	<$365	Stage III	PI-containing regimen	Alive
1571	40	1	2007-05-16	0	0					173	196	10.2		2009-12-31	Some secondary school	<$365	Stage III	NNRTI-containing regimen	Alive
1572	20	0	2007-07-18	0	0					112	167	8.8		2007-08-28	No school or primary school	$365-$999	Stage III	NNRTI-containing regimen	Lost to follow-up
1573	37	1	2007-04-25	0	0					77	95	10.1		2007-09-06	No school or primary school	<$365	Stage III	NNRTI-containing regimen	Lost to follow-up
1574	33	1	2007-04-27	0	0					70	16	9.2	2007-05-08	2007-04-27	Some secondary school	<$365	Stage III	NNRTI-containing regimen	Deceased
1575	29	1	2007-05-11	0	0					89	51	9.5		2009-12-31	Some secondary school	<$365	Stage III	NNRTI-containing regimen	Alive
1576	40	0	2007-04-20	0	0					132	71	10.8		2007-05-03	Some university	$365-$999	Stage III	NNRTI-containing regimen	Transfer
1577	36	0	2007-08-29	0	0					109	118	11.3		2009-12-31	Some secondary school	$365-$999	Stage III	PI-containing regimen	Alive
1578	40	1	2008-02-27	0	0					128	198	11.1		2009-12-31	Some secondary school	$365-$999	Stage III	NNRTI-containing regimen	Alive
1579	29	0	2007-05-16	0	0					131	147	11.4		2009-12-31	Some secondary school	$365-$999	Stage III	NNRTI-containing regimen	Alive
1580	32	0	2007-10-09	0	0					128	17	13.7	2008-11-03	2008-05-07	Some secondary school	<$365	Stage III	PI-containing regimen	Deceased
1581	43	0	2007-07-16	0	1	2007-05-02	2007-09-13			122	1	9.5	2007-11-02	2007-10-15	Some secondary school	$365-$999	Stage III	NNRTI-containing regimen	Deceased
1582	46	0	2003-10-09	0	0					109		10.4		2009-12-31	No school or primary school	<$365	Stage III	NNRTI-containing regimen	Alive
1583	52	1	2007-05-28	0	0					90		9.4		2009-12-31	Some secondary school	<$365	Stage III	NNRTI-containing regimen	Alive
1584	43	1	2007-05-25	0	0					102	55	11		2009-12-31	No school or primary school	$365-$999	Stage III	NNRTI-containing regimen	Alive
1585	53	1	2007-05-02	0	0					132	179	10		2009-12-31	No school or primary school	$365-$999	Stage III	NNRTI-containing regimen	Alive
1586	28	0	2007-05-04	0	0					101	168	9.9		2009-12-31	Some secondary school	<$365	Stage III	NNRTI-containing regimen	Alive
1587	55	1	2003-02-26	0	0					117	51	6.6	2005-08-12	2005-07-22	No school or primary school	<$365	Stage IV	Other regimen	Deceased
1588	28	1	2007-06-05	0	0					120	169	11.4		2009-12-31	No school or primary school	<$365	Stage III	NNRTI-containing regimen	Alive
1589	58	0	2007-05-30	0	0					108	193			2009-12-31	Some secondary school	<$365	Stage III	NNRTI-containing regimen	Alive
1590	30	1	2007-05-29	0	0					109	161	10.5		2009-12-31	Some secondary school	<$365	Stage III	NNRTI-containing regimen	Alive
1591	35	1	2007-05-02	0	0					169	140	9.3		2009-12-31	No school or primary school	<$365	Stage I	NNRTI-containing regimen	Alive
1592	43	0	2007-06-22	0	0					125	11	9.3		2009-12-31	Some secondary school	$365-$999	Stage III	NNRTI-containing regimen	Alive
1593	40	1	2007-12-10	0	0					86	152	11.7		2007-12-27	No school or primary school	$365-$999	Stage III	NNRTI-containing regimen	Lost to follow-up
1594	38	1	2007-05-16	0	0					91	166	10.3		2007-12-10	No school or primary school	<$365	Stage III	NNRTI-containing regimen	Lost to follow-up
1595	53	1	2007-05-14	0	0					112	161	11.3		2009-12-31	Some secondary school	<$365	Stage III	NNRTI-containing regimen	Alive
1596	39	0	2008-01-30	0	0					121	62	10.9	2009-11-06	2009-10-13	Some secondary school	<$365	Stage III	NNRTI-containing regimen	Deceased
1597	29	1	2007-08-02	0	1	2007-05-29	2007-12-13			99	21	9.7		2009-12-31	No school or primary school	<$365	Stage III	NNRTI-containing regimen	Alive
1598	29	1	2007-05-15	0	0					126	98	11.4		2009-12-31	Some secondary school	$365-$999	Stage I	NNRTI-containing regimen	Alive
1599	39	1	2007-05-29	0	0					123	87	9.4		2009-12-31	Some secondary school	$365-$999	Stage III	NNRTI-containing regimen	Alive
1600	31	1	2008-05-29	0	0					135	175	10		2009-12-31	Some secondary school	<$365	Stage III	NNRTI-containing regimen	Alive
1601	23	1	2007-05-10	0	0					118	22	11.8		2009-12-31	Some university	<$365	Stage III	NNRTI-containing regimen	Alive
1602	32	1	2008-09-05	0	0					101	316	11.5		2009-12-31	No school or primary school	<$365	Stage III	NNRTI-containing regimen	Alive
1603	23	1	2008-06-19	0	0					100	267	9.2		2009-12-31	No school or primary school	<$365	Stage III	NNRTI-containing regimen	Alive
1604	26	0	2008-11-14	0	0					113	222	10.5		2009-12-31	Some secondary school	$365-$999	Stage III	NNRTI-containing regimen	Alive
1605	48	0	2007-05-21	0	0					146	84	11.4		2009-12-31	Some secondary school	>$3000	Stage III	NNRTI-containing regimen	Alive
1606	21	1	2007-08-22	0	0					91	216	10.2		2007-11-07	Some secondary school	<$365	Stage III	NNRTI-containing regimen	Lost to follow-up
1607	32	0	2007-09-28	0	0					151	47	13.2		2009-12-31	Some secondary school	$365-$999	Stage III	PI-containing regimen	Alive
1608	55	1	2007-07-04	0	0					181	171			2009-12-31	Some secondary school	$365-$999	Stage III	NNRTI-containing regimen	Alive
1609	31	1	2008-06-12	0	0					108	197	10.2		2009-12-31	No school or primary school	<$365	Stage III	NNRTI-containing regimen	Alive
1610	44	1	2007-05-30	0	0					118		10		2009-12-31	No school or primary school	$365-$999	Stage III	NNRTI-containing regimen	Alive
1611	63	0	2007-06-13	0	0					118	143	9.5		2009-12-31	No school or primary school	<$365	Stage III	NNRTI-containing regimen	Alive
1612	38	0	2007-06-27	0	0					125	100	10.4		2009-12-31	No school or primary school	<$365	Stage III	NNRTI-containing regimen	Alive
1613	39	1	2007-06-19	0	0					103	198	5.6	2007-10-05	2007-08-27	No school or primary school	<$365	Stage III	NNRTI-containing regimen	Deceased
1614	52	0	2008-02-22	0	0					146	17	13		2009-12-31	Some secondary school	<$365	Stage III	NNRTI-containing regimen	Alive
1615	68	0	2007-05-14	0	0					133	49	10.4		2009-11-20	No school or primary school	<$365	Stage III	NNRTI-containing regimen	Alive
1616	47	0	2007-07-25	0	0					139	76	9.4		2009-12-31	Some secondary school	$1000-$2999	Stage III	PI-containing regimen	Alive
1617	39	0	2007-05-30	0	1	2008-01-14	2008-11-11			107	134	10.6		2009-12-31	Some secondary school	$365-$999	Stage III	NNRTI-containing regimen	Alive
1618	31	0	2007-05-14	0	0					113	5	10.6		2009-12-31	Some secondary school	$365-$999	Stage III	NNRTI-containing regimen	Alive
1619	45	0	2007-06-26	0	0					119		9.7		2009-12-31	No school or primary school	<$365	Stage III	NNRTI-containing regimen	Alive
1620	33	1	2008-02-27	0	0					104	45	10		2009-12-31	Some secondary school	<$365	Stage III	NNRTI-containing regimen	Alive
1621	53	1	2007-06-04	0	0					123	198	12.3		2009-12-31	No school or primary school	<$365	Stage III	NNRTI-containing regimen	Alive
1622	48	0	2007-06-12	0	0					169	156	11.9		2009-12-31	No school or primary school	$365-$999	Stage III	NNRTI-containing regimen	Alive
1623	30	1	2007-05-17	0	1	2008-04-23	2008-11-07			99	84	7.9		2009-12-31	No school or primary school	<$365	Stage III	NNRTI-containing regimen	Alive
1624	52	1	2008-08-01	0	0					89	171	9.1		2009-12-16	No school or primary school	<$365	Stage III	NNRTI-containing regimen	Alive
1625	49	1	2007-05-28	0	0					106	178	10.4		2007-05-28	No school or primary school	<$365	Stage III	NNRTI-containing regimen	Transfer
1626	43	1	2007-05-28	0	0					103	47	11.4		2009-12-31	No school or primary school	$365-$999	Stage III	NNRTI-containing regimen	Alive
1627	45	0	2007-06-01	0	0					126	158	12.2		2009-12-31	Some secondary school	$365-$999	Stage I	NNRTI-containing regimen	Alive
1628	42	0	2007-05-21	0	0					113	77	11.3		2009-12-31	No school or primary school	<$365	Stage III	NNRTI-containing regimen	Alive
1629	42	0	2007-05-25	0	0					106	39	11.5		2009-12-31	No school or primary school	<$365	Stage III	NNRTI-containing regimen	Alive
1630	35	1	2007-06-06	0	0					147		11.7		2009-12-31	Some secondary school	$365-$999	Stage III	NNRTI-containing regimen	Alive
1631	44	0	2007-08-13	0	0					142	184	15.4	2007-09-06	2007-08-13	No school or primary school	<$365	Stage III	PI-containing regimen	Deceased
1632	49	1	2007-06-08	0	0					97	187	11.8		2008-02-22	No school or primary school	<$365	Stage III	NNRTI-containing regimen	Transfer
1633	18	1	2007-05-22	0	0					125	183	8.9		2009-12-31	Some secondary school	<$365	Stage I	NNRTI-containing regimen	Alive
1634	18	0	2007-09-06	0	0					94	195	10.1		2009-12-31	Some secondary school	<$365	Stage III	NNRTI-containing regimen	Alive
1635	18	1	2008-12-09	0	0					114	290	10.6		2009-12-31	Some secondary school	<$365	Stage III	NNRTI-containing regimen	Alive
1636	70	0	2007-06-19	0	0					114	152	11.6		2009-12-31	No school or primary school	$365-$999	Stage III	NNRTI-containing regimen	Alive
1637	35	0	2007-06-11	0	0					148	87	13.3		2009-12-31	Some university	$365-$999	Stage III	NNRTI-containing regimen	Alive
1638	47	0	2007-05-29	0	0					112	25	14.3		2009-12-31	No school or primary school	$365-$999	Stage III	NNRTI-containing regimen	Alive
1639	38	0	2007-06-15	0	0					103	175	9.8		2007-07-27	No school or primary school	<$365	Stage III	NNRTI-containing regimen	Lost to follow-up
1640	42	0	2007-05-17	0	0					127	11	9.7		2009-12-31	Some university	$365-$999	Stage IV	NNRTI-containing regimen	Alive
1641	35	1	2007-05-17	0	0					170	236	10.4		2008-10-09	Some secondary school	$365-$999	Stage III	NNRTI-containing regimen	Transfer
1642	39	1	2008-09-11	0	0					134	305	11.8		2009-12-31	Some secondary school	<$365	Stage III	NNRTI-containing regimen	Alive
1643	18	1	2007-05-24	0	0					110	98	10.2	2008-06-25	2008-05-06	No school or primary school	<$365	Stage III	NNRTI-containing regimen	Deceased
1644	13	1	2008-10-15	0	0					83	207	11.5		2009-12-14	No school or primary school	<$365	Stage I	NNRTI-containing regimen	Alive
1645	29	1	2007-06-08	0	0					143	139	10.9		2009-12-31	Some secondary school	<$365	Stage III	NNRTI-containing regimen	Alive
1646	29	1	2007-06-25	0	0					101	151	10.1		2009-11-23	Some secondary school	<$365	Stage III	NNRTI-containing regimen	Alive
1647	30	0	2007-06-01	0	0					168	135	13.4		2008-03-14	Some secondary school	$365-$999	Stage III	NNRTI-containing regimen	Lost to follow-up
1648	32	1	2007-05-23	0	0					116	261	12.9		2009-12-31	Some secondary school	<$365	Stage III	NNRTI-containing regimen	Alive
1649	32	1	2007-06-08	0	0					111	172	10.4		2009-12-31	Some secondary school	<$365	Stage III	NNRTI-containing regimen	Alive
1650	49	1	2007-06-18	0	0					144	103	12.3		2009-12-31	Some secondary school	$365-$999	Stage III	NNRTI-containing regimen	Alive
1651	38	0	2007-06-18	0	0					113	135	12		2009-12-31	No school or primary school	<$365	Stage III	NNRTI-containing regimen	Alive
1652	28	1	2007-06-19	0	0					84	174	11		2009-12-31	Some secondary school	$365-$999	Stage III	NNRTI-containing regimen	Alive
1653	30	1	2007-06-05	0	0					93	17	9.1	2008-12-17	2008-12-12	No school or primary school	<$365	Stage III	NNRTI-containing regimen	Deceased
1654	23	1	2008-10-06	0	0					87	235	8		2009-12-31	Some secondary school	<$365	Stage IV	NNRTI-containing regimen	Alive
1655	35	0	2007-07-02	0	0					155	73	13.7		2009-12-31	Some secondary school	$365-$999	Stage III	NNRTI-containing regimen	Alive
1656	32	0	2007-06-13	0	0					143	18	12.2		2008-04-25	No school or primary school	<$365	Stage III	NNRTI-containing regimen	Transfer
1657	62	1	2007-06-20	0	0					128	117	11.5		2009-12-31	No school or primary school	<$365	Stage III	NNRTI-containing regimen	Alive
1658	50	0	2007-07-16	0	0					94	194	9		2009-04-17	No school or primary school	<$365	Stage III	NNRTI-containing regimen	Lost to follow-up
1659	27	0	2007-06-25	0	0						121	8.5		2009-12-31	No school or primary school	<$365	Stage III	NNRTI-containing regimen	Alive
1660	51	1	2007-06-12	0	0					108	153	10.5		2007-10-04	No school or primary school	$365-$999	Stage III	NNRTI-containing regimen	Transfer
1661	56	0	2007-05-30	0	0					107	184	10.9	2007-10-05	2007-06-14	Some secondary school	$365-$999	Stage III	NNRTI-containing regimen	Deceased
1662	41	1	2007-06-04	0	0					136	191	11.1		2009-12-31	No school or primary school	<$365	Stage I	NNRTI-containing regimen	Alive
1663	37	0	2007-11-13	0	0						76	12.2		2009-12-31	Some secondary school	$365-$999	Stage IV	NNRTI-containing regimen	Alive
1664	33	0	2007-07-18	0	0					139	63	10.4		2009-12-31	Some secondary school	$365-$999	Stage III	NNRTI-containing regimen	Alive
1665	57	0	2007-07-25	0	0					112	153	11.2	2008-04-23	2007-08-17	Some secondary school	<$365	Stage III	PI-containing regimen	Deceased
1666	42	0	2007-07-02	0	0					99	8	9.6	2007-08-26	2007-08-14	Some secondary school	$365-$999	Stage III	NNRTI-containing regimen	Deceased
1667	32	1	2007-06-04	0	0					101	248	9.4		2009-12-31	No school or primary school	<$365	Stage I	NNRTI-containing regimen	Alive
1668	43	0	2007-07-16	0	0					111	14	14.3		2007-10-01	No school or primary school	$1000-$2999	Stage III	NNRTI-containing regimen	Lost to follow-up
1669	40	0	2008-03-12	0	0					136	189	11.9		2009-12-31	Some secondary school	<$365	Stage I	NNRTI-containing regimen	Alive
1670	46	1	2007-06-21	0	0					174	6	5.5		2009-12-31	Some secondary school	$365-$999	Stage III	NNRTI-containing regimen	Alive
1671	29	0	2007-06-27	0	0					131	184	11.2		2009-07-30	Some secondary school	<$365	Stage III	NNRTI-containing regimen	Transfer
1672	21	1	2008-10-31	0	0					95	357	12.6		2009-12-31	Some secondary school	<$365	Stage III	NNRTI-containing regimen	Alive
1673	28	1	2007-07-02	0	0					108	135	9.5		2009-12-22	No school or primary school	<$365	Stage III	NNRTI-containing regimen	Alive
1674	26	0	2008-08-25	0	0					161	205	9.7		2009-12-31	No school or primary school	<$365	Stage III	NNRTI-containing regimen	Alive
1675	55	1	2007-07-03	0	0					91	192	5.4		2009-12-31	No school or primary school	<$365	Stage III	NNRTI-containing regimen	Alive
1676	36	0	2007-06-29	0	0					149	17	12.5		2009-12-31	No school or primary school	$365-$999	Stage III	NNRTI-containing regimen	Alive
1677	33	1	2008-03-10	0	0					126	53	10.9		2009-12-31	Some secondary school	<$365	Stage III	NNRTI-containing regimen	Alive
1678	45	1	2007-07-10	0	0					95	51	9.4		2009-12-31	No school or primary school	<$365	Stage III	NNRTI-containing regimen	Alive
1679	36	0	2007-07-10	0	0					130	111	13.1		2009-12-31	Some secondary school	$365-$999	Stage III	NNRTI-containing regimen	Alive
1680	14	1	2007-07-12	0	0					70	19	10.5		2009-12-31	Some secondary school	<$365	Stage III	NNRTI-containing regimen	Alive
1681	30	0	2007-06-27	0	0					137	116	10.3		2009-12-31	Some secondary school	<$365	Stage III	NNRTI-containing regimen	Alive
1682	18	1	2008-11-21	0	0					109	94	9.2		2009-12-31	Some secondary school	<$365	Stage I	NNRTI-containing regimen	Alive
1683	22	0	2007-07-05	0	0					110	51	8.5		2009-12-31	No school or primary school	<$365	Stage III	NNRTI-containing regimen	Alive
1684	45	1	2007-11-15	0	1	2007-06-18	2008-01-22			98	91	13		2009-12-31	No school or primary school	$365-$999	Stage III	NNRTI-containing regimen	Alive
1685	26	1	2007-06-27	0	0					92	12	9.7		2007-07-04	No school or primary school	<$365	Stage III	NNRTI-containing regimen	Lost to follow-up
1686	27	0	2007-07-11	0	0					122	92	9.3		2009-12-31	No school or primary school	<$365	Stage III	NNRTI-containing regimen	Alive
1687	30	0	2007-08-02	0	0					119	53	8.4		2009-12-31	No school or primary school	<$365	Stage III	PI-containing regimen	Alive
1688	30	0	2007-11-12	0	0					158		12.3		2007-11-12	Some secondary school	$365-$999	Stage III	NNRTI-containing regimen	Lost to follow-up
1689	27	1	2007-07-12	0	0					110	11	10.3		2009-12-31	No school or primary school	<$365	Stage III	NNRTI-containing regimen	Alive
1690	13	1	2008-03-14	0	0					94	217	10.2		2008-10-23	No school or primary school	<$365	Stage III	NNRTI-containing regimen	Lost to follow-up
1691	42	0	2007-07-25	0	0					117	70	10.2		2009-12-31	No school or primary school	<$365	Stage III	PI-containing regimen	Alive
1692	34	1	2007-07-11	0	0					132	112	10.6		2007-07-11	No school or primary school	$365-$999	Stage III	NNRTI-containing regimen	Lost to follow-up
1693	35	1	2007-07-06	0	0					130	112	4.9		2007-08-02	Some secondary school	$365-$999	Stage I	NNRTI-containing regimen	Deceased
1694	24	1	2007-07-11	0	0					74	16	9.3		2008-02-15	No school or primary school	<$365	Stage IV	NNRTI-containing regimen	Transfer
1695	46	0	2008-07-14	0	0					103	11	9.9		2009-12-31	Some secondary school	$1000-$2999	Stage IV	NNRTI-containing regimen	Alive
1696	14	0	2007-07-25	0	0					86	438	9.3		2009-12-31	No school or primary school	<$365	Stage III	NNRTI-containing regimen	Alive
1697	33	0	2007-07-04	0	0					138	2	11.3	2007-10-30	2007-07-19	Some secondary school	$365-$999	Stage III	NNRTI-containing regimen	Deceased
1698	29	1	2007-09-11	0	0					95	189	11		2009-12-31	No school or primary school	<$365	Stage III	PI-containing regimen	Alive
1699	26	1	2008-12-01	0	0					103	20	7.4		2009-12-31	No school or primary school	<$365	Stage III	NNRTI-containing regimen	Alive
1700	29	0	2007-07-11	0	0					144	180	17		2008-11-10	Some secondary school	$365-$999	Stage III	NNRTI-containing regimen	Transfer
1701	43	1	2007-07-06	0	0					87	42	11.6		2009-12-31	Some secondary school	$365-$999	Stage III	NNRTI-containing regimen	Alive
1702	43	1	2007-07-11	0	0					83	180	11		2007-09-28	No school or primary school	<$365	Stage III	NNRTI-containing regimen	Lost to follow-up
1703	16	0	2007-07-24	0	0					72	102	9.6		2009-12-31	No school or primary school	<$365	Stage III	NNRTI-containing regimen	Alive
1704	48	0	2007-07-18	0	0					87	3	11.5		2007-07-18	No school or primary school	<$365	Stage III	NNRTI-containing regimen	Lost to follow-up
1705	43	1	2007-07-20	0	0					114	14	8.7		2009-12-31	No school or primary school	<$365	Stage III	NNRTI-containing regimen	Alive
1706	31	0	2007-07-09	0	0					127	5	9.6		2009-11-24	No school or primary school	<$365	Stage III	NNRTI-containing regimen	Alive
1707	40	0	2008-02-07	0	0					165	152			2009-12-31	No school or primary school	<$365	Stage III	NNRTI-containing regimen	Alive
1708	26	1	2007-07-25	0	0					97	178	9.4		2007-07-25	No school or primary school	<$365	Stage III	PI-containing regimen	Lost to follow-up
1709	39	1	2008-06-30	0	0					113	41	8.7		2009-12-31	No school or primary school	<$365	Stage III	NNRTI-containing regimen	Alive
1710	45	1	2007-07-13	0	0					147	100	12.1		2009-12-31	Some secondary school	$365-$999	Stage III	NNRTI-containing regimen	Alive
1711	28	0	2007-07-16	0	0					137	199	12.8		2009-12-31	Some secondary school	$365-$999	Stage III	NNRTI-containing regimen	Alive
1712	23	1	2007-08-02	0	0					107	125	11.5		2009-04-13	Some secondary school	<$365	Stage III	NNRTI-containing regimen	Lost to follow-up
1713	48	1	2007-08-30	0	1	2008-03-13	2008-03-27				90	9.2		2009-12-31	No school or primary school	<$365	Stage III	NNRTI-containing regimen	Alive
1714	44	0	2008-09-22	0	0					97	53	6.7		2009-12-31	Some secondary school	<$365	Stage III	NNRTI-containing regimen	Alive
1715	29	0	2007-07-13	0	0					122	39	12.2		2009-12-31	Some secondary school	<$365	Stage III	NNRTI-containing regimen	Alive
1716	45	1	2007-08-08	0	0					101	142	9.7	2009-04-15	2009-03-25	No school or primary school	<$365	Stage III	PI-containing regimen	Deceased
1717	38	0	2007-07-31	0	0						189	9.4	2009-06-28	2009-05-25	No school or primary school	$365-$999	Stage III	PI-containing regimen	Deceased
1718	44	0	2007-07-18	0	0					130	99	12.5		2009-12-31	No school or primary school	$365-$999	Stage III	NNRTI-containing regimen	Alive
1719	25	1	2007-07-12	0	0					98	246	6.4		2009-12-31	No school or primary school	<$365	Stage I	NNRTI-containing regimen	Alive
1720	34	0	2007-07-16	0	0					104	26	10		2009-12-31	No school or primary school	<$365	Stage III	NNRTI-containing regimen	Alive
1721	32	1	2007-07-23	0	0					96	56	7.6		2009-12-31	No school or primary school	<$365	Stage III	NNRTI-containing regimen	Alive
1722	41	1	2008-11-24	0	0					118	316			2009-12-31	No school or primary school	<$365	Stage III	NNRTI-containing regimen	Alive
1723	43	0	2007-07-16	0	1	2008-08-18				114	100	9.9		2008-08-18	No school or primary school	<$365	Stage III	NNRTI-containing regimen	Lost to follow-up
1724	50	0	2007-07-18	0	0					114	151	5.7	2007-10-27	2007-07-18	No school or primary school	<$365	Stage III	NNRTI-containing regimen	Deceased
1725	42	0	2007-07-20	0	0					135	26	10.9		2007-07-30	Some secondary school	$365-$999	Stage III	NNRTI-containing regimen	Lost to follow-up
1726	42	0	2007-10-08	0	0					130	108	13.1		2009-12-31	No school or primary school	$365-$999	Stage III	PI-containing regimen	Alive
1727	37	1	2007-07-31	0	0					82	191	9.7		2009-12-31	No school or primary school	<$365	Stage III	PI-containing regimen	Alive
1728	51	0	2007-07-25	0	0					108	172	9.8		2009-12-08	Some secondary school	$365-$999	Stage III	PI-containing regimen	Alive
1729	34	1	2007-08-07	0	0					110	84	10.1		2007-08-07	Some secondary school	$365-$999	Stage III	PI-containing regimen	Lost to follow-up
1730	50	1	2007-07-25	0	0					102	105	7.3		2009-12-31	No school or primary school	$365-$999	Stage III	PI-containing regimen	Alive
1731	44	1	2003-10-10	0	0					133	4	9.3		2009-12-31	Some secondary school	$365-$999	Stage IV	NNRTI-containing regimen	Alive
1732	55	0	2007-08-01	0	0					118	162	10.5		2007-08-01	No school or primary school	<$365	Stage III	PI-containing regimen	Transfer
1733	40	1	2007-07-19	0	0					188	103	11.6		2009-12-31	Some secondary school	$365-$999	Stage III	NNRTI-containing regimen	Alive
1734	31	0	2007-08-06	0	0					100	61	11.2		2009-12-31	Some secondary school	<$365	Stage III	PI-containing regimen	Alive
1735	25	1	2007-08-07	0	0					124	143	9.9		2009-03-03	Some secondary school	<$365	Stage III	PI-containing regimen	Transfer
1736	38	1	2008-05-09	0	0					100	199	9.5		2009-12-31	No school or primary school	<$365	Stage III	NNRTI-containing regimen	Alive
1737	55	1	2007-09-18	0	0					86	115	11.2		2009-12-31	No school or primary school	<$365	Stage III	PI-containing regimen	Alive
1738	42	1	2007-08-08	0	0					108	34	6.8		2007-08-16	No school or primary school	$365-$999	Stage III	PI-containing regimen	Transfer
1739	14	0	2007-07-20	0	0					53	11	8.4		2009-12-31	No school or primary school	<$365	Stage III	NNRTI-containing regimen	Alive
1740	24	0	2007-08-01	0	0					125	184	7.6		2009-12-31	No school or primary school	<$365	Stage III	PI-containing regimen	Alive
1741	32	0	2008-02-15	0	0					120	38	11.4		2009-12-31	Some secondary school	<$365	Stage III	NNRTI-containing regimen	Alive
1742	33	1	2007-08-29	0	0					112	84	12.4	2008-07-03	2007-10-24	No school or primary school	$365-$999	Stage III	PI-containing regimen	Deceased
1743	53	1	2007-08-02	0	0					101	155	9.4		2008-01-22	No school or primary school	$365-$999	Stage III	PI-containing regimen	Transfer
1744	29	1	2007-08-01	0	0					105	125	9.6		2007-08-08	Some secondary school	$365-$999	Stage III	PI-containing regimen	Lost to follow-up
1745	34	1	2007-08-09	0	0					110	152	9.9		2009-12-31	No school or primary school	<$365	Stage III	PI-containing regimen	Alive
1746	27	1	2007-08-03	0	0					70	5	6.9		2007-08-22	No school or primary school	<$365	Stage IV	PI-containing regimen	Lost to follow-up
1747	21	1	2008-10-21	0	0					125	216	9		2009-12-31	No school or primary school	<$365	Stage I	NNRTI-containing regimen	Alive
1748	41	0	2007-09-17	0	1	2008-03-05	2008-09-19			152	80	12		2009-12-31	Some university	$1000-$2999	Stage III	PI-containing regimen	Alive
1749	25	1	2008-10-08	0	0					121	75	10.4		2009-12-31	No school or primary school	<$365	Stage I	NNRTI-containing regimen	Alive
1750	30	1	2007-08-13	0	0					121	4	10.3		2009-12-31	Some secondary school	<$365	Stage III	PI-containing regimen	Alive
1751	44	0	2007-10-10	0	0					153	86	10.1		2009-12-31	Some secondary school	$365-$999	Stage III	PI-containing regimen	Alive
1752	43	1	2007-08-13	0	0					118	176	11.5		2009-12-31	No school or primary school	$365-$999	Stage I	PI-containing regimen	Alive
1753	25	1	2007-08-20	0	0					83	181	7.9		2009-11-03	No school or primary school	<$365	Stage III	PI-containing regimen	Alive
1754	45	1	2008-06-09	0	0					112		9.6		2008-07-16	Some secondary school	$365-$999	Stage III	NNRTI-containing regimen	Transfer
1755	45	1	2007-07-06	0	0					111	135	8.8		2009-12-31	Some secondary school	<$365	Stage III	NNRTI-containing regimen	Alive
1756	45	0	2007-08-22	0	0					134	197	8.9		2009-12-31	No school or primary school	$365-$999	Stage III	PI-containing regimen	Alive
1757	34	1	2008-05-23	0	0					93	10	8.9		2009-04-20	Some secondary school	$365-$999	Stage III	NNRTI-containing regimen	Lost to follow-up
1758	50	0	2007-08-24	0	0					114	1	8		2009-12-31	Some secondary school	$365-$999	Stage III	PI-containing regimen	Alive
1759	33	0	2007-08-20	0	0					150	93	12.7		2009-12-31	Some secondary school	$365-$999	Stage III	PI-containing regimen	Alive
1760	45	1	2007-09-05	0	0					134	72	10.6		2009-12-31	No school or primary school	$365-$999	Stage III	PI-containing regimen	Alive
1761	42	1	2007-08-23	0	0					128	197	10.4		2007-08-23	Some secondary school	$365-$999	Stage III	PI-containing regimen	Lost to follow-up
1762	34	0	2007-08-16	0	0					114	31	11.1		2009-12-31	Some secondary school	<$365	Stage I	PI-containing regimen	Alive
1763	33	0	2008-01-15	0	0					133	194	10.1		2009-12-31	Some secondary school	$365-$999	Stage III	NNRTI-containing regimen	Alive
1764	28	1	2007-08-23	0	0					126	143	11.8		2007-08-30	No school or primary school	<$365	Stage III	PI-containing regimen	Lost to follow-up
1765	34	0	2005-01-25	0	0					125	143	12.7		2009-12-31	Some secondary school	<$365	Stage I	NNRTI-containing regimen	Alive
1766	22	1	2007-09-28	0	0					100	164	10.9		2009-12-31	Some secondary school	<$365	Stage III	NNRTI-containing regimen	Alive
1767	42	0	2007-08-20	0	0					153	23	12.8		2009-12-31	Some secondary school	<$365	Stage III	PI-containing regimen	Alive
1768	29	1	2008-12-16	0	0					107	281	12.2		2009-12-31	Some secondary school	<$365	Stage III	NNRTI-containing regimen	Alive
1769	33	0	2008-06-10	0	0					137	47	11.7		2009-12-31	Some university	$365-$999	Stage III	NNRTI-containing regimen	Alive
1770	36	1	2008-09-16	0	0					215	100	13.5		2009-12-31	No school or primary school	$365-$999	Stage III	NNRTI-containing regimen	Alive
1771	55	1	2007-08-24	0	0					130	136	11.7		2007-09-28	No school or primary school	<$365	Stage III	PI-containing regimen	Lost to follow-up
1772	41	1	2007-09-21	0	0					114	75	11.1		2009-12-31	Some secondary school	$365-$999	Stage III	PI-containing regimen	Alive
1773	34	0	2007-09-14	0	0					123	186	12.5		2009-12-31	No school or primary school	<$365	Stage III	PI-containing regimen	Alive
1774	47	1	2007-09-06	0	0					91	118	8.4		2009-12-31	No school or primary school	<$365	Stage III	PI-containing regimen	Alive
1775	34	1	2007-08-29	0	0					111	164	11.2		2009-12-31	Some secondary school	$365-$999	Stage III	PI-containing regimen	Alive
1776	62	1	2007-09-04	0	0					117	136	11.4		2009-12-31	No school or primary school	$365-$999	Stage I	PI-containing regimen	Alive
1777	44	1	2007-09-04	0	0					171	114	12		2009-12-31	Some secondary school	$365-$999	Stage III	PI-containing regimen	Alive
1778	39	0	2007-08-27	0	0					109	56	10.3		2007-08-27	Some secondary school	$365-$999	Stage III	PI-containing regimen	Transfer
1779	60	1	2007-08-17	0	0					104	172	10.4		2009-12-31	Some secondary school	$365-$999	Stage III	PI-containing regimen	Alive
1780	27	1	2007-11-12	0	1	2007-08-29	2008-05-30			91	100	6.7		2009-12-31	Some secondary school	$365-$999	Stage IV	NNRTI-containing regimen	Alive
1781	46	0	2007-09-27	0	0					128	18	11.7		2009-12-31	Some secondary school	$365-$999	Stage III	PI-containing regimen	Alive
1782	32	0	2007-10-08	0	0					164	29	12.7		2008-09-17	Some university	<$365	Stage III	PI-containing regimen	Transfer
1783	47	1	2007-08-20	0	1	2008-09-01				177	198	11.9		2009-12-31	Some secondary school	$365-$999	Stage III	PI-containing regimen	Alive
1784	54	1	2007-08-29	0	0					114	25	9.1		2009-12-31	No school or primary school	<$365	Stage III	PI-containing regimen	Alive
1785	38	0	2007-08-31	0	0					120	83	6		2007-09-07	No school or primary school	$365-$999	Stage III	PI-containing regimen	Lost to follow-up
1786	57	0	2007-09-13	0	0					109	193	10.6		2009-12-31	No school or primary school	$365-$999	Stage III	PI-containing regimen	Alive
1787	45	0	2008-08-19	0	0					142	229	10.6		2009-12-31	Some secondary school	$365-$999	Stage III	NNRTI-containing regimen	Alive
1788	39	0	2007-09-04	0	0					118	20	11.8		2009-12-31	Some secondary school	$365-$999	Stage III	PI-containing regimen	Alive
1789	50	1	2007-09-14	0	0					116	131	10.9		2009-12-28	No school or primary school	$365-$999	Stage I	PI-containing regimen	Alive
1790	61	1	2008-05-28	0	0					101		9		2009-12-31	No school or primary school	<$365	Stage III	NNRTI-containing regimen	Alive
1791	34	1	2007-09-12	0	0					95	161	10		2009-12-31	No school or primary school	$365-$999	Stage III	PI-containing regimen	Alive
1792	29	1	2007-10-15	0	0					94	228	9.9		2009-12-31	No school or primary school	<$365	Stage III	PI-containing regimen	Alive
1793	39	1	2007-10-05	0	0					110	86	8.9		2009-12-31	No school or primary school	$365-$999	Stage III	PI-containing regimen	Alive
1794	53	1	2007-11-29	0	0					100	60	8.3	2008-01-25	2007-12-10	No school or primary school	$365-$999	Stage III	NNRTI-containing regimen	Deceased
1795	41	0	2007-09-12	0	0					124	129	12.1		2009-12-31	Some secondary school	<$365	Stage III	PI-containing regimen	Alive
1796	34	1	2007-09-11	0	0					131	211	9.5		2009-12-31	No school or primary school	$365-$999	Stage I	NNRTI-containing regimen	Alive
1797	34	0	2007-09-12	0	0					109	32	13		2009-12-31	No school or primary school	<$365	Stage III	PI-containing regimen	Alive
1798	30	0	2007-09-20	0	0					141	27	10.1		2007-11-05	No school or primary school	<$365	Stage III	PI-containing regimen	Lost to follow-up
1799	40	1	2007-09-18	0	0					96	170	10.4		2009-12-31	No school or primary school	<$365	Stage III	PI-containing regimen	Alive
1800	45	0	2007-09-18	0	0					110	78	9.8		2009-12-31	No school or primary school	<$365	Stage III	PI-containing regimen	Alive
1801	30	1	2007-09-05	0	0					143				2009-12-31	Some secondary school	$365-$999	Stage III	PI-containing regimen	Alive
1802	33	0	2007-09-19	0	0					109	129	8.2		2009-12-31	No school or primary school	$365-$999	Stage III	PI-containing regimen	Alive
1803	35	1	2007-09-25	0	0					116	123	9.5		2009-12-31	No school or primary school	<$365	Stage III	PI-containing regimen	Alive
1804	35	0	2007-09-21	0	1	2008-05-07	2008-05-16			126	21	9.9	2008-05-16	2008-05-07	No school or primary school	$365-$999	Stage III	PI-containing regimen	Deceased
1805	24	1	2007-09-21	0	0						99	9.5		2009-12-31	No school or primary school	<$365	Stage III	PI-containing regimen	Alive
1806	32	0	2007-09-14	0	0					104	54	8.8		2009-12-31	Some secondary school	<$365	Stage IV	PI-containing regimen	Alive
1807	25	1	2007-10-01	0	1	2007-11-09	2008-05-03			109	7	5.6		2009-12-31	Some secondary school	$365-$999	Stage III	PI-containing regimen	Alive
1808	31	0	2007-09-17	0	0					156	130	12.6		2009-12-31	Some secondary school	$365-$999	Stage III	PI-containing regimen	Alive
1809	32	1	2007-09-17	0	0					124	90	10.5		2009-12-31	No school or primary school	<$365	Stage I	PI-containing regimen	Alive
1810	42	0	2003-06-03	0	0					116	80	13		2009-12-31	No school or primary school	<$365	Stage III	NNRTI-containing regimen	Alive
1811	43	0	2007-09-17	0	0					134	37	12.6		2009-12-31	No school or primary school	$365-$999	Stage III	PI-containing regimen	Alive
1812	42	0	2004-04-02	0	0					138	11	11.1		2009-12-31	Some secondary school	$365-$999	Stage IV	NNRTI-containing regimen	Alive
1813	29	1	2007-10-03	0	0					127	12	10.8		2009-12-31	No school or primary school	$365-$999	Stage III	PI-containing regimen	Alive
1814	33	1	2003-07-07	0	0					99	263	10.8		2009-12-31	No school or primary school	<$365	Stage I	NNRTI-containing regimen	Alive
1815	40	0	2007-10-10	0	0					171	7	11.8		2009-12-31	Some secondary school	$365-$999	Stage III	PI-containing regimen	Alive
1816	43	0	2007-10-03	0	0						28	10.2		2007-10-10	No school or primary school	<$365	Stage III	PI-containing regimen	Lost to follow-up
1817	24	1	2007-09-14	0	0					149	210	11.6		2009-12-23	Some secondary school	$365-$999	Stage I	NNRTI-containing regimen	Alive
1818	32	0	2007-10-18	0	0					122	199	13.9		2009-12-31	No school or primary school	$365-$999	Stage III	PI-containing regimen	Alive
1819	38	0	2007-09-21	0	0					104	138	9.4		2007-10-12	Some secondary school	<$365	Stage III	PI-containing regimen	Lost to follow-up
1820	35	1	2008-09-24	0	0					93	164	8.4		2009-12-31	No school or primary school	<$365	Stage IV	NNRTI-containing regimen	Alive
1821	21	1	2007-09-25	0	0					133	154	8.7		2009-01-15	Some secondary school	<$365	Stage III	NNRTI-containing regimen	Lost to follow-up
1822	33	1	2007-10-08	0	1	2007-11-09	2008-06-09			116	22	8		2009-12-22	No school or primary school	<$365	Stage III	PI-containing regimen	Alive
1823	49	0	2007-09-25	0	0					136	137	12.5		2009-12-31	Some secondary school	$365-$999	Stage III	PI-containing regimen	Alive
1824	53	1	2007-09-28	0	0					69	81	8.4		2009-12-22	No school or primary school	$365-$999	Stage III	PI-containing regimen	Alive
1825	31	1	2007-12-19	0	0					102	189	10.8		2009-12-31	No school or primary school	<$365	Stage III	NNRTI-containing regimen	Alive
1826	52	1	2007-09-28	0	0					114	161	9.7		2009-12-31	No school or primary school	$365-$999	Stage III	PI-containing regimen	Alive
1827	39	1	2007-09-25	0	0					82	65	6.9		2009-12-31	No school or primary school	<$365	Stage III	PI-containing regimen	Alive
1828	56	0	2007-09-24	0	0					124	165	9.2		2009-12-31	Some secondary school	<$365	Stage III	PI-containing regimen	Alive
1829	45	1	2008-04-04	0	0					132	16	11.4		2009-12-31	Some secondary school	$365-$999	Stage III	NNRTI-containing regimen	Alive
1830	31	0	2007-11-07	0	0					116	79	8.6		2008-01-03	Some secondary school	<$365	Stage III	NNRTI-containing regimen	Transfer
1831	30	1	2007-09-25	0	0					136	229	7		2009-03-17	Some secondary school	<$365	Stage I	NNRTI-containing regimen	Lost to follow-up
1832	28	0	2007-10-08	0	0					114	150	6.8		2007-10-08	No school or primary school	$365-$999	Stage III	PI-containing regimen	Lost to follow-up
1833	41	0	2007-10-22	0	0					135	16	12.7		2007-12-26	Some secondary school	<$365	Stage III	NNRTI-containing regimen	Lost to follow-up
1834	36	0	2007-10-04	0	0					133	196	11.2		2009-12-31	No school or primary school	<$365	Stage III	PI-containing regimen	Alive
1835	27	1	2007-10-02	0	0					161	40	11.2		2009-04-23	Some secondary school	$365-$999	Stage III	PI-containing regimen	Transfer
1836	39	0	2007-10-02	0	0					120	5	9.3		2007-10-02	No school or primary school	$365-$999	Stage III	PI-containing regimen	Lost to follow-up
1837	60	1	2008-03-19	0	0					124	191	11.1		2009-12-31	No school or primary school	$365-$999	Stage III	NNRTI-containing regimen	Alive
1838	60	1	2007-10-02	0	0					120	46	9.8		2008-07-02	No school or primary school	$365-$999	Stage III	PI-containing regimen	Lost to follow-up
1839	38	0	2007-10-09	0	0					178	171	15.1		2009-12-31	Some secondary school	$365-$999	Stage III	PI-containing regimen	Alive
1840	44	0	2007-12-14	0	0					114	24	7.5		2009-12-31	No school or primary school	<$365	Stage III	NNRTI-containing regimen	Alive
1841	27	0	2008-04-18	0	1	2007-10-08	2008-04-18			141	267	12		2009-12-31	Some secondary school	$365-$999	Stage III	NNRTI-containing regimen	Alive
1842	23	1	2008-12-10	0	0					155	267	12		2009-12-31	Some secondary school	<$365	Stage III	NNRTI-containing regimen	Alive
1843	87	1	2007-06-28	0	0					72	206	9.1	2008-04-06	2008-01-11	No school or primary school	<$365	Stage III	NNRTI-containing regimen	Deceased
1844	28	1	2007-10-08	0	0					171	260			2009-12-31	Some university	<$365	Stage III	PI-containing regimen	Alive
1845	42	1	2008-04-21	0	1	2008-04-11	2008-04-25			120	197	9.3		2009-12-31	No school or primary school	$365-$999	Stage III	NNRTI-containing regimen	Alive
1846	30	0	2007-10-05	0	0					148	120	4.1		2009-12-31	Some university	$365-$999	Stage III	PI-containing regimen	Alive
1847	41	0	2008-03-07	0	0					203	25	14.1		2009-12-31	Some secondary school	$365-$999	Stage III	NNRTI-containing regimen	Alive
1848	34	0	2007-10-03	0	0					110	32	13.9		2007-12-05	Some secondary school	<$365	Stage III	PI-containing regimen	Transfer
1849	28	1	2007-10-08	0	0					102	91	11.1		2009-04-16	Some secondary school	<$365	Stage III	PI-containing regimen	Lost to follow-up
1850	33	1	2007-10-09	0	0					97	49	8.3		2009-12-31	Some secondary school	<$365	Stage III	PI-containing regimen	Alive
1851	40	1	2007-10-26	0	0					97	65	7.4		2009-12-31	Some secondary school	$365-$999	Stage III	NNRTI-containing regimen	Alive
1852	46	1	2007-10-10	0	0					141	40	9.4		2008-07-30	No school or primary school	$365-$999	Stage III	PI-containing regimen	Lost to follow-up
1853	54	0	2007-10-10	0	1	2007-11-09	2007-11-09			118	97	10.6		2009-12-31	No school or primary school	$365-$999	Stage III	PI-containing regimen	Alive
1854	44	1	2007-11-13	0	0					62	87	7.5	2007-11-21	2007-11-13	No school or primary school	<$365	Stage IV	NNRTI-containing regimen	Deceased
1855	36	1	2007-10-24	0	0					126	196	7.6		2007-11-19	Some secondary school	<$365	Stage III	NNRTI-containing regimen	Transfer
1856	49	0	2003-08-25	0	0					125	226	10		2009-12-31	Some secondary school	$365-$999	Stage I	NNRTI-containing regimen	Alive
1857	61	0	2007-10-10	0	0					125	161	13.1		2009-12-31	No school or primary school	$365-$999	Stage III	PI-containing regimen	Alive
1858	52	0	2007-10-16	0	0					106	103	11.2	2008-02-20	2007-10-16	No school or primary school	$365-$999	Stage III	PI-containing regimen	Deceased
1859	44	0	2007-10-15	0	0						27	11.4		2009-12-31	Some secondary school	<$365	Stage III	PI-containing regimen	Alive
1860	14	0	2008-01-31	0	0					45		11.4		2009-12-31	No school or primary school	<$365	Stage III	NNRTI-containing regimen	Alive
1861	33	1	2007-10-10	0	0					105	77	12.9		2009-12-31	No school or primary school	$365-$999	Stage III	PI-containing regimen	Alive
1862	22	0	2007-10-18	0	0					113	31	10.7		2007-10-18	Some secondary school	<$365	Stage III	PI-containing regimen	Lost to follow-up
1863	43	1	2007-10-15	0	1	2007-10-12	2008-08-08			125	30	9.5		2009-12-31	Some secondary school	$365-$999	Stage III	PI-containing regimen	Alive
1864	23	1	2007-11-12	0	1	2008-05-12				110	61	8		2009-12-31	Some secondary school	<$365	Stage III	NNRTI-containing regimen	Alive
1865	36	1	2008-10-15	0	1	2008-11-21	2009-05-27			89	299	10.5		2009-12-31	Some secondary school	$365-$999	Stage III	NNRTI-containing regimen	Alive
1866	27	0	2007-10-23	0	0					145	155	12.8		2009-12-28	No school or primary school	$365-$999	Stage III	NNRTI-containing regimen	Alive
1867	25	0	2007-10-26	0	0					123	61	8.6		2007-12-13	No school or primary school	$365-$999	Stage III	NNRTI-containing regimen	Lost to follow-up
1868	14	0	2008-09-08	0	0					51	57	9.5		2009-12-28	No school or primary school	<$365	Stage III	NNRTI-containing regimen	Alive
1869	24	1	2003-07-21	0	0					123	88	10.3	2006-10-21	2006-10-18	No school or primary school	<$365	Stage III	NNRTI-containing regimen	Deceased
1870	41	1	2007-10-25	0	0					115	199	10.2		2009-12-31	No school or primary school	<$365	Stage III	NNRTI-containing regimen	Alive
1871	59	0	2008-09-29	0	0					170	269	13.6		2009-12-31	No school or primary school	<$365	Stage I	NNRTI-containing regimen	Alive
1872	55	0	2007-11-20	0	0					118	178	9.8		2009-12-31	No school or primary school	<$365	Stage III	NNRTI-containing regimen	Alive
1873	52	0	2008-03-28	0	0					144	190	8.2		2009-12-31	No school or primary school	<$365	Stage III	NNRTI-containing regimen	Alive
1874	24	1	2007-11-22	0	0					141	97	11.3		2009-12-31	Some secondary school	<$365	Stage III	NNRTI-containing regimen	Alive
1875	39	1	2008-01-07	0	0					96		12.7		2009-12-31	No school or primary school	<$365	Stage III	NNRTI-containing regimen	Alive
1876	37	0	2007-10-23	0	0					141	7	13.8		2009-12-31	Some secondary school	$365-$999	Stage III	NNRTI-containing regimen	Alive
1877	51	0	2007-10-24	0	0					110	89	7.8		2009-08-14	No school or primary school	$365-$999	Stage III	NNRTI-containing regimen	Alive
1878	74	0	2007-11-07	0	0					113	62	10.4		2009-08-03	No school or primary school	<$365	Stage IV	NNRTI-containing regimen	Transfer
1879	40	0	2007-10-24	0	0					138	160	11.4		2009-08-24	Some secondary school	$365-$999	Stage I	NNRTI-containing regimen	Alive
1880	26	1	2007-11-16	0	0					129	169	8.1		2009-12-31	Some secondary school	<$365	Stage I	NNRTI-containing regimen	Alive
1881	26	0	2007-10-30	0	0					155	87	12.6		2008-09-18	Some secondary school	<$365	Stage III	NNRTI-containing regimen	Transfer
1882	54	0	2007-11-21	0	0					124	181	11.8		2009-12-31	No school or primary school	$365-$999	Stage III	NNRTI-containing regimen	Alive
1883	30	1	2007-10-24	0	0					125	68	10.5		2009-12-31	Some secondary school	<$365	Stage I	NNRTI-containing regimen	Alive
1884	55	1	2007-10-29	0	0					133	54	9.6		2007-10-29	No school or primary school	$365-$999	Stage III	NNRTI-containing regimen	Transfer
1885	34	1	2007-11-16	0	0					113	191	8.8		2008-09-23	No school or primary school	$365-$999	Stage III	NNRTI-containing regimen	Lost to follow-up
1886	26	1	2007-10-26	0	0					137	112	8.6		2009-12-31	No school or primary school	<$365	Stage I	NNRTI-containing regimen	Alive
1887	37	1	2007-11-05	0	0					72	3	10.1	2008-03-09	2007-11-05	No school or primary school	<$365	Stage III	NNRTI-containing regimen	Deceased
1888	42	0	2007-11-19	0	0					116		7.6		2008-12-02	No school or primary school	$365-$999	Stage III	NNRTI-containing regimen	Lost to follow-up
1889	40	0	2007-11-12	0	0					114	168	9.8		2009-09-23	No school or primary school	<$365	Stage III	NNRTI-containing regimen	Alive
1890	53	1	2007-11-08	0	1	2008-03-14	2008-03-14			105	34	9		2009-12-31	Some secondary school	$365-$999	Stage III	NNRTI-containing regimen	Alive
1891	48	0	2007-11-06	0	0					146		11.8		2009-12-31	No school or primary school	$365-$999	Stage III	NNRTI-containing regimen	Alive
1892	38	1	2008-08-20	0	1	2008-06-19	2008-11-03			102	180	8.2		2008-11-03	No school or primary school	<$365	Stage IV	NNRTI-containing regimen	Transfer
1893	30	1	2007-11-08	0	0					102	125	11.8		2009-12-31	No school or primary school	$365-$999	Stage III	NNRTI-containing regimen	Alive
1894	25	1	2007-11-23	0	0					140	13	13		2009-12-31	Some secondary school	$365-$999	Stage III	NNRTI-containing regimen	Alive
1895	43	1	2007-11-07	0	1	2007-12-28	2007-12-28			101	4	10.3	2008-02-03	2008-01-29	No school or primary school	<$365	Stage III	NNRTI-containing regimen	Deceased
1896	31	1	2008-05-28	0	0					131	121	10.5		2009-12-31	Some secondary school	$365-$999	Stage III	NNRTI-containing regimen	Alive
1897	33	1	2007-12-18	0	0					140	215	13.3		2009-12-31	Some university	<$365	Stage IV	NNRTI-containing regimen	Alive
1898	54	0	2007-11-22	0	0					100	56	10.3		2009-12-31	No school or primary school	<$365	Stage III	NNRTI-containing regimen	Alive
1899	19	1	2007-11-15	0	0					100	140	7.7		2009-12-31	Some secondary school	<$365	Stage III	NNRTI-containing regimen	Alive
1900	35	1	2007-11-16	0	0					103		13.7		2009-12-31	Some secondary school	$365-$999	Stage III	NNRTI-containing regimen	Alive
1901	37	1	2007-11-20	0	0							7.6	2007-11-30	2007-11-29	Some secondary school	$365-$999	Stage III	NNRTI-containing regimen	Deceased
1902	35	1	2007-11-12	0	0					105	75	8.1		2009-12-31	No school or primary school	<$365	Stage III	NNRTI-containing regimen	Alive
1903	24	1	2008-07-31	0	0					126	174	10.6		2009-12-31	Some secondary school	<$365	Stage III	NNRTI-containing regimen	Alive
1904	34	0	2008-06-26	0	0					123	3	10.5	2008-07-04	2008-06-26	No school or primary school	<$365	Stage III	NNRTI-containing regimen	Deceased
1905	35	1	2008-01-18	0	0					112	59	9.5		2009-12-31	Some secondary school	$365-$999	Stage III	NNRTI-containing regimen	Alive
1906	49	0	2007-12-26	0	0					125	165	6.4		2009-12-31	Some secondary school	$365-$999	Stage III	NNRTI-containing regimen	Alive
1907	37	1	2007-12-04	0	0					93	219	5.4		2009-12-31	No school or primary school	$365-$999	Stage III	NNRTI-containing regimen	Alive
1908	36	1	2008-12-02	0	0					166	317	11.7		2009-12-31	No school or primary school	<$365	Stage I	NNRTI-containing regimen	Alive
1909	36	0	2007-11-20	0	0					101	134	10.6		2009-12-31	Some secondary school	<$365	Stage III	NNRTI-containing regimen	Alive
1910	41	0	2007-12-19	0	0					110	37	10.8		2008-05-15	No school or primary school	<$365	Stage IV	NNRTI-containing regimen	Transfer
1911	42	0	2007-11-19	0	0					103	2	10.2	2008-06-19	2008-06-06	Some secondary school	$365-$999	Stage III	NNRTI-containing regimen	Deceased
1912	36	1	2007-11-21	0	0					102	194	12.3		2008-05-20	No school or primary school	<$365	Stage III	NNRTI-containing regimen	Lost to follow-up
1913	28	1	2007-11-19	0	1	2008-07-22				105	161			2009-12-31	Some secondary school	$365-$999	Stage III	NNRTI-containing regimen	Alive
1914	45	1	2007-11-20	0	0					133	62	8		2009-12-31	No school or primary school	$365-$999	Stage III	NNRTI-containing regimen	Alive
1915	30	0	2008-12-29	0	1	2008-10-21	2009-01-04			117	9	8.8	2009-01-10	2008-12-29	Some secondary school	<$365	Stage IV	NNRTI-containing regimen	Deceased
1916	44	1	2008-09-10	0	0					104	290	10		2009-12-07	No school or primary school	<$365	Stage III	NNRTI-containing regimen	Alive
1917	35	1	2008-03-12	0	0					100	151	10.1		2009-12-31	No school or primary school	$365-$999	Stage III	NNRTI-containing regimen	Alive
1918	22	0	2008-08-28	0	0					120	191	14.1		2009-12-31	Some secondary school	<$365	Stage I	NNRTI-containing regimen	Alive
1919	32	0	2007-12-04	0	1	2009-02-20	2009-10-29			126	197	10		2009-12-31	Some secondary school	$365-$999	Stage III	NNRTI-containing regimen	Alive
1920	44	1	2003-08-22	0	1	2003-12-03	2004-08-01			86	270		2005-12-24	2005-12-23	No school or primary school	<$365	Stage IV	NNRTI-containing regimen	Deceased
1921	37	0	2008-03-24	0	0					129	183	9.5		2009-05-04	No school or primary school	<$365	Stage III	NNRTI-containing regimen	Lost to follow-up
1922	35	1	2007-11-21	0	0					106	53	11.1		2009-12-31	Some university	<$365	Stage III	NNRTI-containing regimen	Alive
1923	40	1	2008-04-29	0	0					83	4	10.1		2008-05-20	No school or primary school	$365-$999	Stage III	NNRTI-containing regimen	Lost to follow-up
1924	40	0	2007-11-23	0	0					115	66	9.5		2009-10-02	No school or primary school	<$365	Stage III	NNRTI-containing regimen	Alive
1925	43	0	2007-12-06	0	0					104	12	9.5	2008-07-10	2008-07-10	No school or primary school	$365-$999	Stage III	NNRTI-containing regimen	Deceased
1926	58	1	2007-12-12	0	0					85	52	8.7		2009-12-31	No school or primary school	$365-$999	Stage III	NNRTI-containing regimen	Alive
1927	72	1	2008-03-31	0	0					111	162	17		2009-12-31	No school or primary school	<$365	Stage III	NNRTI-containing regimen	Alive
1928	33	1	2007-12-14	0	0					143	53	9.6		2008-06-13	Some secondary school	<$365	Stage I	NNRTI-containing regimen	Lost to follow-up
1929	42	1	2007-11-16	0	0					130	62	9		2009-12-31	Some secondary school	$1000-$2999	Stage III	NNRTI-containing regimen	Alive
1930	34	1	2008-01-04	0	0					104	33	10.3		2009-12-31	Some university	$365-$999	Stage III	NNRTI-containing regimen	Alive
1931	53	0	2008-10-23	0	0					107	32	11.3		2009-11-16	No school or primary school	<$365	Stage III	NNRTI-containing regimen	Alive
1932	32	1	2007-12-03	0	0					100	52	9.4		2009-07-29	Some secondary school	<$365	Stage III	NNRTI-containing regimen	Transfer
1933	35	0	2008-07-25	0	0					128	289	11.5		2009-12-14	Some secondary school	<$365	Stage III	NNRTI-containing regimen	Alive
1934	46	1	2008-12-12	0	0					141	230	11		2009-09-02	No school or primary school	<$365	Stage III	NNRTI-containing regimen	Alive
1935	57	0	2007-11-28	0	0					183	99	10.8		2009-12-31	Some secondary school	>$3000	Stage III	NNRTI-containing regimen	Alive
1936	45	1	2007-12-04	0	0					101	183	9		2008-01-18	No school or primary school	$365-$999	Stage III	NNRTI-containing regimen	Lost to follow-up
1937	33	0	2007-11-30	0	0					102	182	9.6		2009-09-15	No school or primary school	$365-$999	Stage III	NNRTI-containing regimen	Alive
1938	36	0	2008-08-21	0	0					165	143	13.6		2009-12-31	Some secondary school	$365-$999	Stage III	NNRTI-containing regimen	Alive
1939	49	0	2007-12-04	0	0					97	31	12		2009-12-31	No school or primary school	<$365	Stage III	NNRTI-containing regimen	Alive
1940	36	1	2007-12-05	0	0					133	133	9.4		2009-12-31	Some secondary school	$365-$999	Stage III	NNRTI-containing regimen	Alive
1941	45	0	2007-12-06	0	0					106	195	10.6		2009-12-31	No school or primary school	$365-$999	Stage III	NNRTI-containing regimen	Alive
1942	41	0	2007-11-30	0	0						194	11.8		2007-12-21	No school or primary school	$365-$999	Stage III	NNRTI-containing regimen	Lost to follow-up
1943	31	0	2007-12-07	0	0					139	144	8		2009-12-31	Some secondary school	$365-$999	Stage III	NNRTI-containing regimen	Alive
1944	32	1	2007-12-06	0	0					117	183	12.3		2009-12-31	Some secondary school	<$365	Stage III	NNRTI-containing regimen	Alive
1945	40	0	2008-02-12	0	0					105	196	10.4	2009-06-08	2009-05-29	Some secondary school	$365-$999	Stage III	NNRTI-containing regimen	Deceased
1946	31	1	2007-12-03	0	0					131	9	10.7		2009-12-31	Some secondary school	<$365	Stage III	NNRTI-containing regimen	Alive
1947	52	1	2008-04-04	0	0					119	95	13.1		2009-12-31	No school or primary school	$365-$999	Stage III	NNRTI-containing regimen	Alive
1948	14	1	2008-09-17	0	0					52	65	11.3		2009-12-31	No school or primary school	<$365	Stage III	NNRTI-containing regimen	Alive
1949	45	0	2007-12-11	0	0					104	63	8.3		2009-12-31	No school or primary school	$365-$999	Stage III	NNRTI-containing regimen	Alive
1950	27	1	2008-01-24	0	0					97	106	9.4		2009-12-31	No school or primary school	$365-$999	Stage IV	NNRTI-containing regimen	Alive
1951	23	1	2008-08-08	0	0					108	194	9.5		2009-12-31	Some secondary school	<$365	Stage I	NNRTI-containing regimen	Alive
1952	44	1	2007-12-14	0	0					98	112	9.5		2009-12-31	No school or primary school	<$365	Stage III	NNRTI-containing regimen	Alive
1953	31	1	2008-11-27	0	0					135	223	12		2009-12-31	No school or primary school	$365-$999	Stage III	NNRTI-containing regimen	Alive
1954	42	0	2007-12-14	0	0					125	49	12		2009-12-31	No school or primary school	$365-$999	Stage III	NNRTI-containing regimen	Alive
1955	29	1	2008-05-05	0	1	2007-12-17	2008-07-17			116	30	10.8		2009-12-31	No school or primary school	<$365	Stage III	NNRTI-containing regimen	Alive
1956	51	1	2007-12-17	0	0					113	71	8.6		2009-12-31	No school or primary school	$365-$999	Stage III	NNRTI-containing regimen	Alive
1957	30	1	2007-12-07	0	0					128	226	11.1		2007-12-21	Some secondary school	<$365	Stage III	NNRTI-containing regimen	Lost to follow-up
1958	36	0	2007-12-17	0	0					150	96	11.6		2009-12-31	Some secondary school	$365-$999	Stage III	NNRTI-containing regimen	Alive
1959	33	0	2008-01-09	0	0					134	75	12.7		2009-12-31	Some secondary school	$365-$999	Stage III	NNRTI-containing regimen	Alive
1960	50	1	2007-12-28	0	0					103	148	9.8		2009-11-06	No school or primary school	<$365	Stage III	NNRTI-containing regimen	Alive
1961	32	1	2008-04-18	0	0					124	66	8.1		2009-12-31	No school or primary school	$365-$999	Stage III	NNRTI-containing regimen	Alive
1962	29	1	2003-06-10	0	0					122		12.6		2009-12-31	Some secondary school	<$365	Stage III	NNRTI-containing regimen	Alive
1963	33	1	2007-11-20	0	0					154	160			2009-12-31	Some university	$365-$999	Stage IV	NNRTI-containing regimen	Alive
1964	36	1	2007-12-18	0	0					96	184	8.8		2007-12-18	No school or primary school	<$365	Stage III	NNRTI-containing regimen	Lost to follow-up
1965	48	0	2007-12-14	0	0					108	54	8.7		2009-12-31	No school or primary school	<$365	Stage IV	NNRTI-containing regimen	Alive
1966	55	0	2007-12-21	0	0					116	20	12		2009-12-31	Some secondary school	<$365	Stage III	NNRTI-containing regimen	Alive
1967	56	0	2008-12-12	0	0					140	307	10.2		2009-12-31	No school or primary school	<$365	Stage III	NNRTI-containing regimen	Alive
1968	42	1	2008-11-05	0	0					100	265	9.6		2009-12-31	No school or primary school	<$365	Stage III	NNRTI-containing regimen	Alive
1969	21	1	2008-12-16	0	0					164		10.7		2009-12-31	No school or primary school	<$365	Stage I	NNRTI-containing regimen	Alive
1970	49	0	2007-12-12	0	0					132	110	13		2008-11-24	Some secondary school	$365-$999	Stage I	NNRTI-containing regimen	Lost to follow-up
1971	30	1	2008-01-07	0	0					116	151	12		2009-12-31	Some university	$365-$999	Stage III	NNRTI-containing regimen	Alive
1972	42	0	2008-01-21	0	0					138	10	5.4		2009-12-31	No school or primary school	$365-$999	Stage III	NNRTI-containing regimen	Alive
1973	35	0	2008-03-03	0	0					150	116	12.7		2008-03-03	Some secondary school	$365-$999	Stage III	NNRTI-containing regimen	Transfer
1974	45	1	2007-12-19	0	0					118	43	9.1		2009-12-31	Some secondary school	$365-$999	Stage III	NNRTI-containing regimen	Alive
1975	33	0	2008-01-14	0	0					151		10.9		2008-12-04	No school or primary school	<$365	Stage III	NNRTI-containing regimen	Lost to follow-up
1976	45	0	2008-01-04	0	0					124	14	13.8		2009-12-31	No school or primary school	$365-$999	Stage III	NNRTI-containing regimen	Alive
1977	50	1	2007-12-21	0	0					152	123	12.1		2009-12-31	No school or primary school	$365-$999	Stage III	NNRTI-containing regimen	Alive
1978	54	0	2007-12-17	0	0					175	286	15.8	2009-05-30	2009-05-21	Some university	$1000-$2999	Stage III	NNRTI-containing regimen	Deceased
1979	33	0	2008-02-14	0	0					138	130	13.2		2009-12-22	Some secondary school	<$365	Stage III	NNRTI-containing regimen	Alive
1980	50	0	2008-01-14	0	0					114		8.8		2008-12-03	No school or primary school	<$365	Stage III	NNRTI-containing regimen	Lost to follow-up
1981	41	0	2008-03-04	0	0					110	71	11.9		2009-12-31	Some university	$365-$999	Stage III	NNRTI-containing regimen	Alive
1982	36	1	2008-02-08	0	0					73	184	7.4	2008-03-04	2008-02-29	Some secondary school	$365-$999	Stage III	NNRTI-containing regimen	Deceased
1983	47	0	2008-01-07	0	0					150	68	9.1		2009-12-31	Some secondary school	$365-$999	Stage III	NNRTI-containing regimen	Alive
1984	39	1	2008-02-08	0	0					127	45	11.7		2009-12-31	No school or primary school	$365-$999	Stage III	NNRTI-containing regimen	Alive
1985	45	1	2007-12-27	0	0					88	25	9.5		2009-12-31	No school or primary school	$365-$999	Stage III	NNRTI-containing regimen	Alive
1986	27	1	2008-01-21	0	1	2008-07-25	2008-07-25			107	27	9.4		2009-12-31	No school or primary school	<$365	Stage IV	NNRTI-containing regimen	Alive
1987	31	1	2008-01-11	0	0					91	164	9.4		2008-01-18	No school or primary school	$365-$999	Stage III	NNRTI-containing regimen	Lost to follow-up
1988	23	1	2008-01-17	0	0					120	82	9.7		2009-12-03	Some secondary school	<$365	Stage III	NNRTI-containing regimen	Alive
1989	31	1	2008-01-22	0	0					95	9	8.8		2009-12-31	Some secondary school	$365-$999	Stage IV	NNRTI-containing regimen	Alive
1990	26	0	2008-01-23	0	0					108	117	10.8		2009-12-31	Some secondary school	<$365	Stage III	NNRTI-containing regimen	Alive
1991	43	1	2008-01-09	0	0					134	52	12.9		2009-12-31	Some secondary school	$365-$999	Stage III	NNRTI-containing regimen	Alive
1992	24	1	2007-12-21	0	0					132				2008-12-03	Some secondary school	$365-$999	Stage III	NNRTI-containing regimen	Transfer
1993	17	0	2008-02-18	0	0					77	176	9.4		2009-12-31	Some secondary school	<$365	Stage I	NNRTI-containing regimen	Alive
1994	38	1	2008-02-08	0	0					115	106	9		2009-12-31	No school or primary school	<$365	Stage I	NNRTI-containing regimen	Alive
1995	32	1	2008-09-11	0	0					100	82	6.6	2008-10-09	2008-09-19	Some secondary school	<$365	Stage III	NNRTI-containing regimen	Deceased
1996	31	0	2008-01-09	0	0					112	197	11.3		2009-12-31	Some secondary school	<$365	Stage III	NNRTI-containing regimen	Alive
1997	56	0	2008-09-16	0	0					129	213	9.9		2009-12-31	No school or primary school	$365-$999	Stage III	NNRTI-containing regimen	Alive
1998	51	0	2008-01-16	0	0					131	135	12.2		2009-12-31	No school or primary school	$1000-$2999	Stage I	NNRTI-containing regimen	Alive
1999	43	1	2008-05-12	0	0					152	169	11.6		2008-05-19	No school or primary school	$365-$999	Stage III	NNRTI-containing regimen	Transfer
[truncated: 2,718 more rows]
